# Supplementary material for: A new Schiff base nickel(II) complex: {5,5′-dihydr­oxy-2,2′-[o-phenyl­enebis(nitrilo­methyl­idyne)]diphenolato}nickel(II) methanol disolvate
Source: Acta Crystallogr Sect E Struct Rep Online. 2009 Oct 13;65(Pt 11):m1357. doi: 10.1107/S160053680904063X (PMC2971377; doi:10.1107/S160053680904063X)
Supplement: Supplementary file 1 [file e-65-m1357-sup1.cif]

##############################################################################
###                                                                        ###
###        Electronic paper (Acta Crystallographica Section E)             ###
###                                                                        ###
##############################################################################
#                                                                            #
# This CIF contains the data in a paper accepted for publication in Acta     #
# Crystallographica Section E. It conforms to the requirements of Notes      #
# for Authors for Section E, and has been peer reviewed under the auspices   #
# of the IUCr Commission on Journals.                                        #
#                                                                            #
# Full details of the Crystallographic Information File format               #
# are given in the paper "The Crystallographic Information File (CIF):       #
# a New Standard Archive File for Crystallography" by S. R. Hall, F. H.      #
# Allen and I. D. Brown [Acta Cryst. (1991), A47, 655-685].                  #
#                                                                            #
# The current version of the core CIF dictionary is obtainable from          #
# ftp://ftp.iucr.org/pub/cif_core.dic. The current version number is 2.4.    #
#                                                                            #
# Software is freely available for graphical display of the structure(s) in  #
# this CIF.  For information consult the CIF home page http://www.iucr.org/  #
# cif/home.html                                                              #
#                                                                            #
# This file may be used for bona fide research purposes within the           #
# scientific community so long as proper attribution is given to the journal # 
# article from which it was obtained.                                        #
#                                                                            #
##############################################################################
                                             
data_I
_audit_creation_method     SHELXL-97
_chemical_name_systematic
;
{5,5'-dihydroxy-2,2'-[<i>o</i>-
phenylenebis(nitrilomethylidyne)]diphenolato}nickel(II) methanol disolvate
;
_chemical_name_common     ?
_chemical_formula_moiety     'C20 H14 N2 Ni O4, 2(C H4 O)'
_chemical_formula_sum     'C22 H22 N2 Ni O6'
_chemical_formula_iupac     '[Ni (C20 H14 N2 O4)], 2C H4 O'
_chemical_formula_weight     469.13
_chemical_melting_point     ?
_symmetry_cell_setting     'Monoclinic'
_symmetry_space_group_name_H-M     'C 2/c'
_symmetry_space_group_name_Hall     '-C 2yc'
loop_
    _symmetry_equiv_pos_as_xyz
    'x, y, z'
    '-x, y, -z+1/2'
    'x+1/2, y+1/2, z'
    '-x+1/2, y+1/2, -z+1/2'
    '-x, -y, -z'
    'x, -y, z-1/2'
    '-x+1/2, -y+1/2, -z'
    'x+1/2, -y+1/2, z-1/2'
_cell_length_a     15.673(3)
_cell_length_b     15.090(2)
_cell_length_c     8.8680(2)
_cell_angle_alpha     90.00
_cell_angle_beta     104.593(3)
_cell_angle_gamma     90.00
_cell_volume     2029.7(5)
_cell_formula_units_Z     4
_cell_measurement_reflns_used     1287
_cell_measurement_theta_min     2.686
_cell_measurement_theta_max     23.881
_cell_measurement_temperature     298(2)
_exptl_crystal_description     block
_exptl_crystal_colour     red
_exptl_crystal_size_max     0.31
_exptl_crystal_size_mid     0.14
_exptl_crystal_size_min     0.13
_exptl_crystal_density_diffrn     1.535
_exptl_crystal_density_meas     ?
_exptl_crystal_density_method     'not measured'
_exptl_crystal_F_000     976
_exptl_absorpt_coefficient_mu     0.999
_exptl_absorpt_correction_type     multi-scan
_exptl_absorpt_process_details     '(SADABS; Sheldrick, 1996)'
_exptl_absorpt_correction_T_min     0.7470
_exptl_absorpt_correction_T_max     0.8811
_exptl_special_details
;
;
_diffrn_ambient_temperature     298(2)
_diffrn_radiation_type     MoK\a
_diffrn_radiation_wavelength     0.71073
_diffrn_radiation_source     'fine-focus sealed tube'
_diffrn_radiation_monochromator     graphite
_diffrn_measurement_device_type     'Siemens SMART CCD area-detector'
_diffrn_measurement_method     '\f and \w'
_diffrn_detector_area_resol_mean     ?
_diffrn_reflns_number     5206
_diffrn_reflns_av_R_equivalents     0.0493
_diffrn_reflns_av_sigmaI/netI     0.0584
_diffrn_reflns_theta_min     1.90
_diffrn_reflns_theta_max     25.00
_diffrn_reflns_theta_full     25.00
_diffrn_measured_fraction_theta_max     0.999
_diffrn_measured_fraction_theta_full     0.999
_diffrn_reflns_limit_h_min     -15
_diffrn_reflns_limit_h_max     18
_diffrn_reflns_limit_k_min     -17
_diffrn_reflns_limit_k_max     16
_diffrn_reflns_limit_l_min     -9
_diffrn_reflns_limit_l_max     10
_diffrn_standards_number     ?
_diffrn_standards_interval_count     ?
_diffrn_standards_interval_time     ?
_diffrn_standards_decay_%     ?
_refine_special_details
;
Refinement of <i>F</i>^2^ against ALL reflections. The weighted <i>R</i>-factor
<i>wR</i> and goodness of fit <i>S</i> are based on <i>F</i>^2^, conventional
<i>R</i>-factors <i>R</i> are based on <i>F</i>, with <i>F</i> set to zero for
negative <i>F</i>^2^. The threshold expression of <i>F</i>^2^ >
\s(<i>F</i>^2^) is used only for calculating <i>R</i>-factors(gt) <i>etc</i>.
and is not relevant to the choice of reflections for refinement.
<i>R</i>-factors based on <i>F</i>^2^ are statistically about twice as large
as those based on <i>F</i>, and <i>R</i>- factors based on ALL data will be
even larger.
;
_reflns_number_total     1788
_reflns_number_gt     1333
_reflns_threshold_expression     I>2\s(I)
_refine_ls_structure_factor_coef     Fsqd
_refine_ls_matrix_type     full
_refine_ls_R_factor_all     0.0608
_refine_ls_R_factor_gt     0.0397
_refine_ls_wR_factor_gt     0.0752
_refine_ls_wR_factor_ref     0.0810
_refine_ls_goodness_of_fit_ref     1.000
_refine_ls_restrained_S_all     1.000
_refine_ls_number_reflns     1788
_refine_ls_number_parameters     141
_refine_ls_number_restraints     0
_refine_ls_hydrogen_treatment     constr
_refine_ls_weighting_scheme     calc
_refine_ls_weighting_details
                 'calc w=1/[\s^2^(Fo^2^)+(0.0294P)^2^] where P=(Fo^2^+2Fc^2^)/3'
_atom_sites_solution_hydrogens     geom
_atom_sites_solution_primary     direct
_atom_sites_solution_secondary     difmap
_refine_ls_shift/su_max     0.000
_refine_ls_shift/su_mean     0.000
_refine_diff_density_max     0.348
_refine_diff_density_min     -0.350
_refine_ls_extinction_method     none
_refine_ls_extinction_coef     ?
loop_
    _atom_type_symbol
    _atom_type_description
    _atom_type_scat_dispersion_real
    _atom_type_scat_dispersion_imag
    _atom_type_scat_source
    'C' 'C' 0.0033 0.0016
                         'International Tables Vol C Tables 4.2.6.8 and 6.1.1.4'
    'H' 'H' 0.0000 0.0000
                         'International Tables Vol C Tables 4.2.6.8 and 6.1.1.4'
    'N' 'N' 0.0061 0.0033
                         'International Tables Vol C Tables 4.2.6.8 and 6.1.1.4'
    'O' 'O' 0.0106 0.0060
                         'International Tables Vol C Tables 4.2.6.8 and 6.1.1.4'
    'Ni' 'Ni' 0.3393 1.1124
                         'International Tables Vol C Tables 4.2.6.8 and 6.1.1.4'
_computing_data_collection     'SMART (Siemens, 1996)'
_computing_cell_refinement     'SAINT (Siemens, 1996)'
_computing_data_reduction     'SAINT (Siemens, 1996)'
_computing_structure_solution     'SHELXS97 (Sheldrick, 2008)'
_computing_structure_refinement     'SHELXL97 (Sheldrick, 2008)'
_computing_molecular_graphics     'SHELXTL (Sheldrick, 2008)'
_computing_publication_material     'SHELXTL (Sheldrick, 2008)'
loop_
    _atom_site_type_symbol
    _atom_site_label
    _atom_site_fract_x
    _atom_site_fract_y
    _atom_site_fract_z
    _atom_site_U_iso_or_equiv
    _atom_site_adp_type
    _atom_site_calc_flag
    _atom_site_refinement_flags
    _atom_site_occupancy
    _atom_site_disorder_assembly
    _atom_site_disorder_group
    Ni Ni1 0.0000 0.21153(3) -0.2500 0.03428(19) Uani d S 1 . .
    N N1 0.06329(15) 0.12289(14) -0.1294(3) 0.0322(6) Uani d . 1 . .
    O O1 0.06161(13) 0.30290(12) -0.1384(2) 0.0407(5) Uani d . 1 . .
    O O2 0.23991(13) 0.45598(13) 0.2855(2) 0.0538(6) Uani d . 1 . .
    H H2 0.2136 0.4976 0.2348 0.081 Uiso calc R 1 . .
    O O3 0.11150(15) 0.42336(14) 0.6598(3) 0.0615(7) Uani d . 1 . .
    H H3 0.0921 0.3895 0.7154 0.092 Uiso calc R 1 . .
    C C1 0.03571(17) 0.03697(17) -0.1846(3) 0.0340(7) Uani d . 1 . .
    C C2 0.0716(2) -0.04279(19) -0.1201(4) 0.0438(8) Uani d . 1 . .
    H H2A 0.1194 -0.0433 -0.0332 0.053 Uiso calc R 1 . .
    C C3 0.0357(2) -0.12082(19) -0.1861(4) 0.0476(9) Uani d . 1 . .
    H H3A 0.0598 -0.1744 -0.1441 0.057 Uiso calc R 1 . .
    C C4 0.12589(19) 0.1350(2) -0.0019(4) 0.0384(8) Uani d . 1 . .
    H H4 0.1529 0.0847 0.0494 0.046 Uiso calc R 1 . .
    C C5 0.15581(18) 0.21777(19) 0.0639(3) 0.0330(7) Uani d . 1 . .
    C C6 0.12162(18) 0.2986(2) -0.0053(3) 0.0352(7) Uani d . 1 . .
    C C7 0.1515(2) 0.3782(2) 0.0694(4) 0.0417(8) Uani d . 1 . .
    H H7 0.1292 0.4315 0.0235 0.050 Uiso calc R 1 . .
    C C8 0.21309(19) 0.3788(2) 0.2092(4) 0.0385(7) Uani d . 1 . .
    C C9 0.2494(2) 0.3000(2) 0.2786(4) 0.0461(8) Uani d . 1 . .
    H H9 0.2925 0.3007 0.3723 0.055 Uiso calc R 1 . .
    C C10 0.22071(19) 0.2219(2) 0.2066(4) 0.0434(8) Uani d . 1 . .
    H H10 0.2448 0.1693 0.2533 0.052 Uiso calc R 1 . .
    C C11 0.0943(3) 0.3892(2) 0.5095(5) 0.0717(11) Uani d . 1 . .
    H H11A 0.0431 0.4176 0.4454 0.107 Uiso calc R 1 . .
    H H11B 0.0839 0.3266 0.5123 0.107 Uiso calc R 1 . .
    H H11C 0.1440 0.3997 0.4671 0.107 Uiso calc R 1 . .
loop_
    _atom_site_aniso_label
    _atom_site_aniso_U_11
    _atom_site_aniso_U_22
    _atom_site_aniso_U_33
    _atom_site_aniso_U_12
    _atom_site_aniso_U_13
    _atom_site_aniso_U_23
    Ni1 0.0358(3) 0.0298(3) 0.0330(3) 0.000 0.0007(2) 0.000
    N1 0.0334(14) 0.0260(13) 0.0370(15) 0.0003(11) 0.0083(12) 0.0010(12)
    O1 0.0474(13) 0.0288(11) 0.0357(12) -0.0001(10) -0.0088(10) 0.0008(10)
    O2 0.0578(14) 0.0451(13) 0.0460(15) -0.0056(11) -0.0101(11) -0.0067(12)
    O3 0.0716(17) 0.0518(15) 0.0575(17) -0.0104(12) 0.0094(13) 0.0108(13)
    C1 0.0379(18) 0.0288(16) 0.0376(19) 0.0023(13) 0.0138(13) -0.0020(14)
    C2 0.047(2) 0.0360(18) 0.046(2) 0.0054(16) 0.0088(16) 0.0085(16)
    C3 0.061(2) 0.0294(16) 0.054(2) 0.0048(15) 0.0172(16) 0.0030(15)
    C4 0.0375(18) 0.0372(18) 0.040(2) 0.0054(15) 0.0081(15) 0.0062(16)
    C5 0.0325(16) 0.0320(16) 0.0330(16) 0.0017(15) 0.0053(13) -0.0008(15)
    C6 0.0319(16) 0.0385(18) 0.0326(17) -0.0002(15) 0.0035(13) -0.0006(15)
    C7 0.046(2) 0.0350(17) 0.038(2) -0.0007(15) -0.0007(15) -0.0017(15)
    C8 0.0373(18) 0.0395(18) 0.0364(19) -0.0043(15) 0.0051(15) -0.0070(16)
    C9 0.0395(18) 0.054(2) 0.0352(19) 0.0037(17) -0.0088(14) -0.0008(17)
    C10 0.0420(19) 0.0410(19) 0.0409(19) 0.0068(16) -0.0014(15) 0.0055(17)
    C11 0.081(3) 0.064(3) 0.072(3) -0.010(2) 0.025(2) 0.000(2)
_geom_special_details
;
All e.s.d.'s (except the e.s.d. in the dihedral angle between two l.s. planes)
are estimated using the full covariance matrix. The cell e.s.d.'s are taken
into account individually in the estimation of e.s.d.'s in distances, angles
and torsion angles; correlations between e.s.d.'s in cell parameters are only
used when they are defined by crystal symmetry. An approximate (isotropic)
treatment of cell e.s.d.'s is used for estimating e.s.d.'s involving l.s.
planes.
;
loop_
    _geom_bond_atom_site_label_1
    _geom_bond_atom_site_label_2
    _geom_bond_site_symmetry_2
    _geom_bond_distance
    _geom_bond_publ_flag
    Ni1 O1 . 1.8253(19) ?
    Ni1 O1 2_554 1.8253(19) ?
    Ni1 N1 2_554 1.839(2) ?
    Ni1 N1 . 1.839(2) ?
    N1 C4 . 1.310(4) ?
    N1 C1 . 1.414(3) ?
    O1 C6 . 1.312(3) ?
    O2 C8 . 1.360(3) ?
    O2 H2 . 0.8200 ?
    O3 C11 . 1.391(4) ?
    O3 H3 . 0.8200 ?
    C1 C2 . 1.389(3) ?
    C1 C1 2_554 1.394(6) ?
    C2 C3 . 1.371(4) ?
    C2 H2A . 0.9300 ?
    C3 C3 2_554 1.377(6) ?
    C3 H3A . 0.9300 ?
    C4 C5 . 1.408(4) ?
    C4 H4 . 0.9300 ?
    C5 C6 . 1.409(4) ?
    C5 C10 . 1.411(4) ?
    C6 C7 . 1.395(4) ?
    C7 C8 . 1.366(4) ?
    C7 H7 . 0.9300 ?
    C8 C9 . 1.393(4) ?
    C9 C10 . 1.361(4) ?
    C9 H9 . 0.9300 ?
    C10 H10 . 0.9300 ?
    C11 H11A . 0.9600 ?
    C11 H11B . 0.9600 ?
    C11 H11C . 0.9600 ?
loop_
    _geom_angle_atom_site_label_1
    _geom_angle_atom_site_label_2
    _geom_angle_atom_site_label_3
    _geom_angle_site_symmetry_1
    _geom_angle_site_symmetry_3
    _geom_angle
    _geom_angle_publ_flag
    O1 Ni1 O1 . 2_554 81.88(12) ?
    O1 Ni1 N1 . 2_554 177.30(10) ?
    O1 Ni1 N1 2_554 2_554 95.74(9) ?
    O1 Ni1 N1 . . 95.74(9) ?
    O1 Ni1 N1 2_554 . 177.30(10) ?
    N1 Ni1 N1 2_554 . 86.67(15) ?
    C4 N1 C1 . . 121.6(3) ?
    C4 N1 Ni1 . . 125.3(2) ?
    C1 N1 Ni1 . . 113.11(19) ?
    C6 O1 Ni1 . . 127.69(19) ?
    C8 O2 H2 . . 109.5 ?
    C11 O3 H3 . . 109.5 ?
    C2 C1 C1 . 2_554 119.95(18) ?
    C2 C1 N1 . . 126.5(3) ?
    C1 C1 N1 2_554 . 113.53(15) ?
    C3 C2 C1 . . 119.2(3) ?
    C3 C2 H2A . . 120.4 ?
    C1 C2 H2A . . 120.4 ?
    C2 C3 C3 . 2_554 120.81(18) ?
    C2 C3 H3A . . 119.6 ?
    C3 C3 H3A 2_554 . 119.6 ?
    N1 C4 C5 . . 125.5(3) ?
    N1 C4 H4 . . 117.2 ?
    C5 C4 H4 . . 117.2 ?
    C4 C5 C6 . . 122.5(3) ?
    C4 C5 C10 . . 120.1(3) ?
    C6 C5 C10 . . 117.5(3) ?
    O1 C6 C7 . . 117.6(3) ?
    O1 C6 C5 . . 122.9(3) ?
    C7 C6 C5 . . 119.6(3) ?
    C8 C7 C6 . . 120.8(3) ?
    C8 C7 H7 . . 119.6 ?
    C6 C7 H7 . . 119.6 ?
    O2 C8 C7 . . 121.1(3) ?
    O2 C8 C9 . . 118.1(3) ?
    C7 C8 C9 . . 120.8(3) ?
    C10 C9 C8 . . 118.8(3) ?
    C10 C9 H9 . . 120.6 ?
    C8 C9 H9 . . 120.6 ?
    C9 C10 C5 . . 122.5(3) ?
    C9 C10 H10 . . 118.7 ?
    C5 C10 H10 . . 118.7 ?
    O3 C11 H11A . . 109.5 ?
    O3 C11 H11B . . 109.5 ?
    H11A C11 H11B . . 109.5 ?
    O3 C11 H11C . . 109.5 ?
    H11A C11 H11C . . 109.5 ?
    H11B C11 H11C . . 109.5 ?
loop_
    _geom_hbond_atom_site_label_D
    _geom_hbond_atom_site_label_H
    _geom_hbond_atom_site_label_A
    _geom_hbond_site_symmetry_A
    _geom_hbond_distance_DH
    _geom_hbond_distance_HA
    _geom_hbond_distance_DA
    _geom_hbond_angle_DHA
    O2 H2 O3 6_565 0.82 1.97 2.734(3) 154.2
    O3 H3 O1 1_556 0.82 1.98 2.797(3) 172.4
data_global
_journal_date_recd_electronic     2009-09-07
_journal_date_accepted     2009-10-06
_journal_name_full     'Acta Crystallographica, Section E'
_journal_year     2009
_journal_volume     65
_journal_issue     11
_journal_page_first     m1357
_journal_page_last     m1357
_journal_paper_category     QM
_journal_coeditor_code     DS2006
_publ_contact_author_name     'Prof. Meiju Niu'
_publ_contact_author_address
;
  College of Chemistry and Chemical Engineering
  Liaocheng University
  Shandong 252059
  P.R.China
;
_publ_contact_author_email     niumeiju@163.com
_publ_contact_author_fax     '86 635 8230665'
_publ_contact_author_phone     '86 635 8230615'
_publ_section_title
;\
A new Schiff base nickel(II) complex:
{5,5'-dihydroxy-2,2'-[<i>o</i>-phenylenebis(nitrilomethylidyne)]diphenolato}\
nickel(II) methanol disolvate
;
loop_
    _publ_author_name
    _publ_author_address
    'Meiju Niu'
;
 College of Chemistry and Chemical Engineering
 Liaocheng University
 Shandong 252059
 People's Republic of China
;
    'Guihua Liu'
;
 College of Chemistry and Chemical Engineering
 Liaocheng University
 Shandong 252059
 People's Republic of China
;
    'Daqi Wang'
;
 College of Chemistry and Chemical Engineering
 Liaocheng University
 Shandong 252059
 People's Republic of China
;
    'Jianmin Dou'
;
 College of Chemistry and Chemical Engineering
 Liaocheng University
 Shandong 252059
 People's Republic of China
;
