# Supplementary material for: A new Schiff base nickel(II) complex: {5,5′-dihydr­oxy-2,2′-[o-phenyl­enebis(nitrilo­methyl­idyne)]diphenolato}nickel(II) methanol disolvate
Source: Acta Crystallogr Sect E Struct Rep Online. 2009 Oct 13;65(Pt 11):m1357. doi: 10.1107/S160053680904063X (PMC2971377; doi:10.1107/S160053680904063X)
Supplement: Supplementary file 2 [file e-65-m1357-Isup2.hkl]

# 
# h,k,l, Fc-squared, Fo-squared, sigma(Fo-squared) and status flag 
# 
data_I
_shelx_title ' 061221b in C2/c' 
_shelx_refln_list_code          4 
_shelx_F_calc_maximum      537.07 
_exptl_crystal_F_000       976.00 
_reflns_d_resolution_high  0.8407 
 
loop_ 
 _symmetry_equiv_pos_as_xyz 
 'x, y, z' 
 '-x, y, -z+1/2' 
 'x+1/2, y+1/2, z' 
 '-x+1/2, y+1/2, -z+1/2' 
 '-x, -y, -z' 
 'x, -y, z-1/2' 
 '-x+1/2, -y+1/2, -z' 
 'x+1/2, -y+1/2, z-1/2' 
 
_cell_length_a    15.6729 
_cell_length_b    15.0904 
_cell_length_c     8.8680 
_cell_angle_alpha  90.000 
_cell_angle_beta  104.593 
_cell_angle_gamma  90.000 
 
_shelx_F_squared_multiplier     1.000 
 
loop_ 
 _refln_index_h 
 _refln_index_k 
 _refln_index_l 
 _refln_F_squared_calc 
 _refln_F_squared_meas 
 _refln_F_squared_sigma 
 _refln_observed_status 
   2   0   0    10108.95    10430.01    321.15 o 
   4   0   0     3154.69     3266.79    123.91 o 
   6   0   0     3879.95     3957.23    109.96 o 
   8   0   0     8580.50     8470.85    181.43 o 
  10   0   0      128.37      157.75     68.28 o 
  12   0   0      509.68      560.57     80.99 o 
  14   0   0     1546.60     1646.21    174.48 o 
  16   0   0      856.18      912.88    144.14 o 
  18   0   0      559.80      708.05    139.08 o 
   1   1   0     4130.86     3956.38    110.60 o 
   3   1   0    23275.06    24286.17    258.19 o 
   5   1   0     1620.82     1641.19     49.83 o 
   7   1   0      238.31      245.70     33.21 o 
   9   1   0     2162.39     2239.95     75.26 o 
  11   1   0       10.63       11.24     38.85 o 
  13   1   0        0.59      -35.27     45.22 o 
  15   1   0      199.61      108.16     62.28 o 
  17   1   0       11.51       79.85     58.68 o 
   0   2   0    12775.86    12455.86    201.88 o 
   2   2   0      754.20      736.09     26.55 o 
   4   2   0     4438.41     4651.65     61.44 o 
   6   2   0     7833.40     8132.71    112.78 o 
   8   2   0     2818.76     2866.97     83.77 o 
  10   2   0     1015.24      998.72     59.92 o 
  12   2   0     1208.02     1094.08     81.32 o 
  14   2   0     1668.09     1812.86    103.90 o 
  16   2   0      625.08      714.78     92.77 o 
   1   3   0      125.67      109.21     17.08 o 
   3   3   0     2102.41     1964.76     97.09 o 
   5   3   0     8710.41     8460.02    122.29 o 
   7   3   0     3532.52     3400.04     96.77 o 
   9   3   0     2759.60     2823.70     80.47 o 
  11   3   0      474.15      499.43     60.68 o 
  13   3   0      822.94      792.47     74.07 o 
  15   3   0      136.82      176.28     59.38 o 
  17   3   0      291.30      427.36    128.97 o 
   0   4   0     1843.23     1825.34     53.55 o 
   2   4   0      168.46      214.14     25.11 o 
   4   4   0    15547.01    14802.66    316.08 o 
   6   4   0     1479.15     1455.67     42.44 o 
   8   4   0     1857.42     1727.43     55.38 o 
  10   4   0      330.61      360.63     54.07 o 
  12   4   0     1587.02     1581.51     94.29 o 
  14   4   0       56.78        1.34     48.46 o 
  16   4   0       85.81      142.49     75.34 o 
   1   5   0     4931.44     5087.31     81.50 o 
   3   5   0      174.27      206.04     17.28 o 
   5   5   0     9252.72     9778.66    173.72 o 
   7   5   0     6179.94     5887.46     81.92 o 
   9   5   0     6530.80     6203.66    127.42 o 
  11   5   0     2573.41     2524.91    110.36 o 
  13   5   0     2087.69     1954.94    143.53 o 
  15   5   0       17.17      -29.10     61.96 o 
  17   5   0       44.20       29.96     72.97 o 
   0   6   0     2822.04     2577.87     82.51 o 
   2   6   0        0.95       -7.14     16.73 o 
   4   6   0      623.05      614.33     30.25 o 
   6   6   0       65.72       69.48     19.66 o 
   8   6   0      309.81      285.13     41.15 o 
  10   6   0      310.39      355.70     86.22 o 
  12   6   0       26.67      -58.52     66.76 o 
  14   6   0       10.69       53.95     68.92 o 
  16   6   0       59.02       30.34     71.54 o 
   1   7   0       28.68       52.99     20.53 o 
   3   7   0     1263.89     1138.66     37.79 o 
   5   7   0    18436.11    19163.27    419.56 o 
   7   7   0     3151.61     3291.10     90.69 o 
   9   7   0     1508.53     1343.78     93.57 o 
  11   7   0     1823.67     1904.15    141.84 o 
  13   7   0     3116.30     3408.06    342.64 o 
  15   7   0       80.91       72.97     73.42 o 
   0   8   0     1020.82     1111.53     62.85 o 
   2   8   0      255.03      263.97     27.89 o 
   4   8   0      995.44      955.91     36.86 o 
   6   8   0      372.05      407.28     32.50 o 
   8   8   0     1136.86     1149.45     91.30 o 
  10   8   0       48.70      -14.27     53.87 o 
  12   8   0      569.32      555.27     97.81 o 
  14   8   0       53.12       61.76     73.36 o 
  16   8   0      425.10      435.38    106.57 o 
   1   9   0     2649.57     2675.08     63.44 o 
   3   9   0     2577.75     2554.72     60.24 o 
   5   9   0     3273.34     3365.18     85.02 o 
   7   9   0     1371.98     1337.89     94.12 o 
   9   9   0      930.68      907.46     90.49 o 
  11   9   0      251.30      162.41     60.23 o 
  13   9   0      657.08      736.87    111.19 o 
  15   9   0       82.24       52.85     77.05 o 
   0  10   0     5482.62     5657.12    179.33 o 
   2  10   0     2171.57     2335.36     63.84 o 
   4  10   0      324.07      320.79     46.56 o 
   6  10   0      975.13      969.58     68.98 o 
   8  10   0      523.67      576.07     81.09 o 
  10  10   0      498.50      596.84     80.33 o 
  12  10   0      287.73      302.55     70.29 o 
  14  10   0      342.92      437.11    102.05 o 
   1  11   0     7374.60     7703.99    115.51 o 
   3  11   0      750.20      666.08     60.92 o 
   5  11   0        7.52       -6.90     42.41 o 
   7  11   0       85.86       66.70     46.71 o 
   9  11   0        8.81        3.72     56.87 o 
  11  11   0        1.55      -50.09     48.79 o 
  13  11   0       24.17      108.01     78.90 o 
   0  12   0    24277.80    25478.34    310.96 o 
   2  12   0     2069.84     2333.20    136.14 o 
   4  12   0     2903.32     3205.08    131.40 o 
   6  12   0      190.96      213.33     52.19 o 
   8  12   0      533.69      616.89     82.21 o 
  10  12   0       38.05       -9.99     52.74 o 
  12  12   0      206.76      243.99     71.56 o 
   1  13   0      120.55      143.23     63.19 o 
   3  13   0     1186.27     1071.58     77.52 o 
   5  13   0      110.04       66.11     47.68 o 
   7  13   0        0.51        6.60     50.59 o 
   9  13   0      147.09      112.17     66.42 o 
  11  13   0       38.37       61.99     59.20 o 
   0  14   0      855.38      768.74    146.67 o 
   2  14   0      288.18      362.54     69.06 o 
   4  14   0       76.42       97.42     49.06 o 
   6  14   0     1495.10     1596.96    110.58 o 
   8  14   0     1577.93     1637.45    120.38 o 
  10  14   0      622.37      703.81     95.16 o 
   1  15   0       14.13      -61.95     67.95 o 
   3  15   0      193.76      191.09     67.26 o 
   5  15   0      202.42      304.78     92.07 o 
   7  15   0      295.39      269.24     71.48 o 
   9  15   0      156.18      246.85     73.30 o 
   0  16   0       17.45      -17.70     96.09 o 
   2  16   0       83.92       28.69     72.00 o 
   4  16   0      509.93      620.16    247.82 o 
   6  16   0      584.99      489.40    110.89 o 
   8  16   0      387.70      341.26     77.49 o 
   1  17   0      116.28       42.90     77.64 o 
   3  17   0       42.52      -20.23    121.38 o 
   5  17   0      607.60      847.12    118.82 o 
 -17   1   1      953.06     1000.06    109.96 o 
 -15   1   1     1519.27     1714.42    125.01 o 
 -13   1   1       26.93       49.07     46.31 o 
 -11   1   1     2178.00     2560.11    228.78 o 
  -9   1   1     3159.83     2881.55     81.60 o 
  -7   1   1     7138.16     6763.63    164.39 o 
  -5   1   1     3041.81     3097.06     56.67 o 
  -3   1   1    43777.79    44787.95    650.01 o 
  -1   1   1    51571.09    51248.80   1690.04 o 
   1   1   1     1105.97     1271.36     82.71 o 
   3   1   1     9150.28     9465.21    123.70 o 
   5   1   1     2627.50     2727.45     63.50 o 
   7   1   1     2103.71     2146.47     67.36 o 
   9   1   1       20.31       10.99     31.50 o 
  11   1   1     5067.67     5172.81    125.19 o 
  13   1   1     2311.98     2402.16    114.45 o 
  15   1   1     1356.72     1398.55    120.69 o 
  17   1   1      847.49     1054.49    166.90 o 
 -18   2   1       81.62      109.10     67.88 o 
 -16   2   1       84.78      160.19     61.67 o 
 -14   2   1      397.43      360.89     61.75 o 
 -12   2   1     1111.58     1251.79     84.75 o 
 -10   2   1      146.49      105.31     35.00 o 
  -8   2   1      163.63      123.14     29.71 o 
  -6   2   1        5.65       14.36     21.21 o 
  -4   2   1    21092.57    21190.24    282.27 o 
  -2   2   1       16.55       43.07     18.27 o 
   0   2   1     3323.93     3376.44     81.76 o 
   2   2   1    10607.83    10696.98    178.90 o 
   4   2   1     6070.96     6239.88     83.10 o 
   6   2   1     3005.98     2969.35     75.92 o 
   8   2   1     3231.91     3226.64     83.68 o 
  10   2   1       23.94       11.42     35.90 o 
  12   2   1      332.51      276.99     58.17 o 
  14   2   1      385.63      369.53     64.83 o 
  16   2   1      240.99      235.17    108.74 o 
 -17   3   1       64.29       71.23     63.31 o 
 -15   3   1      630.91      665.84     73.18 o 
 -13   3   1     1880.96     1958.85    104.52 o 
 -11   3   1     1018.74      933.70     72.28 o 
  -9   3   1      358.81      353.98     35.30 o 
  -7   3   1       45.37       28.30     22.79 o 
  -5   3   1    12471.03    11690.37    299.29 o 
  -3   3   1    21953.29    22659.19    254.23 o 
  -1   3   1    12416.95    13358.11    167.37 o 
   1   3   1      158.66      160.74     44.53 o 
   3   3   1      648.85      605.30     30.73 o 
   5   3   1     6353.91     6166.95     89.77 o 
   7   3   1     3462.64     3614.59    113.08 o 
   9   3   1     1359.82     1356.90     64.44 o 
  11   3   1      668.42      585.25     62.15 o 
  13   3   1      647.41      576.07     71.05 o 
  15   3   1      590.58      653.49    101.73 o 
  17   3   1      232.01      290.81    118.85 o 
 -16   4   1     1192.21     1295.67    100.97 o 
 -14   4   1      926.98      866.80     79.35 o 
 -12   4   1      969.61      948.55     77.61 o 
 -10   4   1     2693.26     2618.80     90.49 o 
  -8   4   1     7122.23     7505.99    118.80 o 
  -6   4   1     3631.67     3676.93     83.82 o 
  -4   4   1     1758.61     1854.43     55.47 o 
  -2   4   1     1779.11     1780.04     37.47 o 
   0   4   1      571.92      528.51     26.80 o 
   2   4   1    14304.21    14817.57    212.99 o 
   4   4   1     2342.75     2367.29    107.31 o 
   6   4   1     3489.32     3526.90     77.54 o 
   8   4   1     3119.77     3077.12     80.98 o 
  10   4   1     5621.00     5506.72    145.07 o 
  12   4   1     2178.62     2318.63    109.11 o 
  14   4   1       11.44        0.28     68.28 o 
  16   4   1      287.92      226.71    115.06 o 
 -17   5   1      252.71      335.48     93.96 o 
 -15   5   1       19.19       40.27     66.89 o 
 -13   5   1        6.95       33.15     45.08 o 
 -11   5   1      534.30      599.73     55.33 o 
  -9   5   1      731.27      760.08     54.40 o 
  -7   5   1     6531.50     6726.61    120.90 o 
  -5   5   1      854.92      884.84     46.02 o 
  -3   5   1       61.45       59.80     17.19 o 
  -1   5   1       88.93       77.98     20.31 o 
   1   5   1     8091.79     8531.53    248.37 o 
   3   5   1     5511.62     5516.89     80.30 o 
   5   5   1      925.95      952.95     45.43 o 
   7   5   1      947.87      887.03     44.99 o 
   9   5   1      365.08      327.00     50.71 o 
  11   5   1       66.55       16.55     74.85 o 
  13   5   1      715.28      744.17    154.25 o 
  15   5   1        5.85       25.37     72.37 o 
 -16   6   1      366.43      440.77    151.72 o 
 -14   6   1      153.23       95.70     68.41 o 
 -12   6   1     1760.46     1741.69     96.10 o 
 -10   6   1     1259.84     1196.21     68.32 o 
  -8   6   1    21938.27    21808.42    364.26 o 
  -6   6   1     7689.78     7294.13    152.20 o 
  -4   6   1     3477.11     3471.73     70.36 o 
  -2   6   1       15.18       36.20     20.14 o 
   0   6   1     2298.29     2243.74     47.12 o 
   2   6   1    12450.35    12402.59    140.76 o 
   4   6   1    45803.00    48309.06    777.04 o 
   6   6   1     2325.95     2138.33     64.51 o 
   8   6   1     5003.15     4671.52    118.70 o 
  10   6   1      327.55      288.65     83.83 o 
  12   6   1     1560.68     1516.97    131.74 o 
  14   6   1     1874.49     1459.09    212.41 o 
  16   6   1      449.58      478.09    103.17 o 
 -15   7   1      168.56      157.87     79.06 o 
 -13   7   1       10.87        0.38     64.37 o 
 -11   7   1      131.90      122.35     41.53 o 
  -9   7   1        0.74      -17.12     34.12 o 
  -7   7   1      122.11      106.72     34.22 o 
  -5   7   1     2405.62     2661.98     64.65 o 
  -3   7   1     1943.49     1948.64     49.10 o 
  -1   7   1      187.96      147.26     24.07 o 
   1   7   1     2759.20     3250.47     58.49 o 
   3   7   1        6.37        8.84     19.57 o 
   5   7   1     1089.60     1167.54     37.90 o 
   7   7   1      152.40      145.82     56.41 o 
   9   7   1        3.38       14.29     65.01 o 
  11   7   1      755.74      656.96    102.68 o 
  13   7   1      211.92      268.77     91.03 o 
  15   7   1       12.10      -83.72     64.08 o 
 -16   8   1      854.89      823.71    199.77 o 
 -14   8   1     1733.62     1618.34    145.03 o 
 -12   8   1     1309.41     1231.35     96.44 o 
 -10   8   1      690.54      678.43     80.37 o 
  -8   8   1      825.23      795.65     57.46 o 
  -6   8   1     2705.34     2543.68     62.13 o 
  -4   8   1     1584.16     1539.19     46.21 o 
  -2   8   1     6902.31     6873.44     93.72 o 
   0   8   1       12.01        6.53     23.02 o 
   2   8   1     2611.05     2501.32     58.49 o 
   4   8   1     2277.70     2334.78     73.21 o 
   6   8   1     3524.79     3525.58    173.32 o 
   8   8   1     1463.36     1515.81    104.19 o 
  10   8   1     3428.35     3189.85    175.58 o 
  12   8   1     1836.24     1901.52    149.69 o 
  14   8   1      143.14      126.15     82.80 o 
 -15   9   1      154.21      227.02     87.87 o 
 -13   9   1      381.11      391.05     70.66 o 
 -11   9   1       61.49      -11.14     58.65 o 
  -9   9   1      670.73      727.24     81.28 o 
  -7   9   1      196.83      206.33     29.92 o 
  -5   9   1     1010.93     1055.21     52.71 o 
  -3   9   1      387.07      355.35     32.17 o 
  -1   9   1     3031.73     2981.02     66.79 o 
   1   9   1     4516.74     4655.10     78.65 o 
   3   9   1      176.80      130.44     31.66 o 
   5   9   1       60.69       88.44     58.75 o 
   7   9   1       39.77       89.59     58.93 o 
   9   9   1     1554.23     1611.42    109.79 o 
  11   9   1      335.47      338.07     89.19 o 
  13   9   1      433.35      360.74     89.72 o 
  15   9   1      169.45      175.49     89.91 o 
 -14  10   1      125.41      166.20     79.51 o 
 -12  10   1       32.58       17.59     55.29 o 
 -10  10   1      344.10      400.24     71.38 o 
  -8  10   1      643.55      727.70     83.71 o 
  -6  10   1      379.56      460.18     45.13 o 
  -4  10   1     1167.19     1379.32     77.98 o 
  -2  10   1     2305.40     2362.53     65.52 o 
   0  10   1     5004.40     5176.67     90.75 o 
   2  10   1      674.42      661.84     47.17 o 
   4  10   1      271.82      272.68     50.91 o 
   6  10   1      124.70      175.27     64.73 o 
   8  10   1      553.99      600.01    127.12 o 
  10  10   1      430.64      411.92     93.56 o 
  12  10   1      333.47      281.05     91.03 o 
  14  10   1      288.10      282.38     93.96 o 
 -13  11   1       40.86       25.40     57.03 o 
 -11  11   1      397.50      490.03     75.72 o 
  -9  11   1      240.39      257.37     68.68 o 
  -7  11   1      898.82      899.02     88.19 o 
  -5  11   1      378.87      491.47     60.26 o 
  -3  11   1     7955.82     8325.85    136.33 o 
  -1  11   1     5216.58     5658.72    101.32 o 
   1  11   1      361.59      456.39     47.63 o 
   3  11   1     1729.28     1584.25     82.36 o 
   5  11   1     1077.02     1058.79     72.72 o 
   7  11   1      439.13      429.02     72.36 o 
   9  11   1        4.80        8.52     54.99 o 
  11  11   1      880.71     1007.20    123.80 o 
  13  11   1      902.19      978.41    128.52 o 
 -12  12   1        0.52      -19.14     59.04 o 
 -10  12   1       85.81       95.52     61.35 o 
  -8  12   1       24.49        0.90     50.58 o 
  -6  12   1        5.70       -8.05     53.84 o 
  -4  12   1        3.45        0.95     45.55 o 
  -2  12   1     2233.17     2339.49     81.85 o 
   0  12   1       11.24      -35.12     38.84 o 
   2  12   1       36.87       85.41     47.87 o 
   4  12   1      106.49       66.21     45.60 o 
   6  12   1      202.42      185.27     49.98 o 
   8  12   1       38.89       22.59     55.71 o 
  10  12   1        9.96      -31.69     54.66 o 
  12  12   1      167.83      183.87     86.52 o 
 -11  13   1      654.98      742.48    128.38 o 
  -9  13   1      637.70      802.20     90.54 o 
  -7  13   1      620.48      651.78     81.38 o 
  -5  13   1       39.14       51.76     53.56 o 
  -3  13   1     4265.87     4564.39    161.17 o 
  -1  13   1     3445.43     3755.97    145.06 o 
   1  13   1      183.16      234.31     54.19 o 
   3  13   1      692.28      665.67     65.69 o 
   5  13   1     1251.66     1189.87     81.40 o 
   7  13   1      955.68     1151.23     98.84 o 
   9  13   1      118.11      253.44     66.60 o 
  11  13   1      838.26      715.35    111.59 o 
 -10  14   1        0.56       36.49     58.92 o 
  -8  14   1      141.18      116.33     63.23 o 
  -6  14   1        1.03       17.15     52.72 o 
  -4  14   1      312.06      247.60     63.12 o 
  -2  14   1     1583.56     1501.31    102.49 o 
   0  14   1      680.89      608.59     95.65 o 
   2  14   1       48.93       42.15     47.10 o 
   4  14   1      191.95      204.37     52.72 o 
   6  14   1        4.64       42.87     45.38 o 
   8  14   1      614.23      587.42     88.57 o 
  10  14   1       21.54        1.54     61.03 o 
  -9  15   1      714.19      776.95     92.92 o 
  -7  15   1      452.90      529.91    106.11 o 
  -5  15   1      495.90      516.53     95.35 o 
  -3  15   1      452.76      503.16     74.92 o 
  -1  15   1     1092.73     1238.06    122.47 o 
   1  15   1      677.15      711.34    107.24 o 
   3  15   1      592.11      733.11     95.42 o 
   5  15   1      655.55      672.43     71.20 o 
   7  15   1      562.39      568.92     82.32 o 
   9  15   1      466.73      490.88     94.10 o 
  -8  16   1      245.16      247.98     98.94 o 
  -6  16   1      143.46      228.39     89.97 o 
  -4  16   1      164.27      227.59     98.62 o 
  -2  16   1      243.97      289.35     88.39 o 
   0  16   1       29.23       14.86     71.26 o 
   2  16   1      207.78      101.81     75.04 o 
   4  16   1      526.61      538.16     83.73 o 
   6  16   1      398.91      338.56     74.52 o 
  -5  17   1      152.39      228.76     85.06 o 
  -3  17   1       34.96        2.53    106.21 o 
  -1  17   1        4.13      -22.69     68.68 o 
   1  17   1       94.51       83.56     80.23 o 
   3  17   1      921.26      971.77    125.11 o 
   5  17   1      520.80      524.77    135.29 o 
 -18   0   2      923.82     1320.00    184.60 o 
 -16   0   2      171.13      399.54    116.32 o 
 -14   0   2        7.47      -25.29     65.75 o 
 -12   0   2      309.91      305.28     64.81 o 
 -10   0   2       27.67      -11.76     40.09 o 
  -8   0   2     5599.40     5047.72    138.24 o 
  -6   0   2    13226.72    13304.05    287.36 o 
  -4   0   2   288445.47   260575.48   1017.58 o 
  -2   0   2      256.49      371.73     53.10 o 
   0   0   2    24168.69    26951.36    318.62 o 
   2   0   2       18.28       98.62     48.05 o 
   4   0   2    16534.96    16334.52    215.19 o 
   6   0   2     9777.17    11423.47    206.05 o 
   8   0   2     1463.33     1334.68     87.85 o 
  10   0   2     4011.33     4381.17    160.90 o 
  12   0   2     3366.08     3290.28    158.06 o 
  14   0   2     1222.73     1201.15    149.20 o 
  16   0   2      274.70      374.25    113.79 o 
 -17   1   2       28.99      -26.80     53.55 o 
 -15   1   2        0.27      -27.22     45.36 o 
 -13   1   2       87.66       29.74     45.06 o 
 -11   1   2      675.53      628.28     60.93 o 
  -9   1   2      658.24      594.53     40.47 o 
  -7   1   2     2353.90     2419.77     57.53 o 
  -5   1   2     1467.28     1558.97     38.07 o 
  -3   1   2    45494.00    44459.61   1261.39 o 
  -1   1   2    14052.22    13488.04    377.82 o 
   1   1   2       41.06       63.83     25.51 o 
   3   1   2     1851.65     1860.01     58.33 o 
   5   1   2       26.11       69.23     25.47 o 
   7   1   2      264.54      200.38     35.98 o 
   9   1   2       65.67       66.54     36.67 o 
  11   1   2       73.07       83.62     42.62 o 
  13   1   2       73.33       87.23     50.81 o 
  15   1   2        4.99       15.17     65.75 o 
 -18   2   2      349.71      402.32     84.04 o 
 -16   2   2      358.46      389.72     80.40 o 
 -14   2   2      480.20      550.22     70.08 o 
 -12   2   2     2895.90     2793.04    114.73 o 
 -10   2   2     2122.05     2199.87     66.73 o 
  -8   2   2      609.91      603.83     38.35 o 
  -6   2   2      373.99      308.62     26.36 o 
  -4   2   2    19959.42    19969.14    547.49 o 
  -2   2   2     3214.43     2908.20     91.65 o 
   0   2   2     1033.47      925.42     69.16 o 
   2   2   2     4940.75     4916.67    201.64 o 
   4   2   2     5285.95     5331.80    124.26 o 
   6   2   2     4898.73     4569.58     93.12 o 
   8   2   2     1668.36     1660.62     86.14 o 
  10   2   2     3038.51     3146.09     97.49 o 
  12   2   2     1102.85     1212.05     86.01 o 
  14   2   2     2062.54     2150.27    153.65 o 
  16   2   2      394.56      389.43    118.85 o 
 -17   3   2      308.88      262.27     74.84 o 
 -15   3   2      161.70       95.24     50.32 o 
 -13   3   2      714.31      671.60     70.27 o 
 -11   3   2     1312.98     1331.86     69.70 o 
  -9   3   2     3551.02     3439.39     79.68 o 
  -7   3   2      846.64      827.49     47.01 o 
  -5   3   2      409.37      408.61     35.89 o 
  -3   3   2      248.69      212.34     34.29 o 
  -1   3   2     4075.70     4263.49    183.96 o 
   1   3   2     7728.59     8122.75    142.55 o 
   3   3   2     5481.29     5650.45    206.53 o 
   5   3   2     3275.63     3376.14     72.32 o 
   7   3   2     1371.95     1508.73     59.87 o 
   9   3   2     1766.29     1694.12     71.77 o 
  11   3   2      393.67      426.56     61.83 o 
  13   3   2      542.69      484.49    126.44 o 
  15   3   2       71.83       14.47     75.93 o 
 -18   4   2        3.66        7.20     58.93 o 
 -16   4   2      365.25      421.01     66.21 o 
 -14   4   2      264.02      252.40     54.87 o 
 -12   4   2     1246.65     1322.78     74.94 o 
 -10   4   2      800.19      782.78     71.90 o 
  -8   4   2     2387.42     2244.82     76.45 o 
  -6   4   2      129.52      101.00     29.82 o 
  -4   4   2      122.60       91.48     16.52 o 
  -2   4   2     1594.98     1742.08     42.69 o 
   0   4   2    11146.37    11047.97    688.38 o 
   2   4   2       93.83      117.23     48.05 o 
   4   4   2     2570.16     2570.45     75.40 o 
   6   4   2     1224.99     1171.86     61.32 o 
   8   4   2     3825.14     3830.30     94.23 o 
  10   4   2       60.48       72.82     65.01 o 
  12   4   2      444.92      592.01     97.57 o 
  14   4   2       77.87       19.04     72.51 o 
  16   4   2      158.60      129.85     86.81 o 
 -17   5   2      789.19      827.75    114.06 o 
 -15   5   2     1011.02     1054.35     87.95 o 
 -13   5   2      811.51      790.83     66.12 o 
 -11   5   2     1798.79     1805.74     81.41 o 
  -9   5   2     7373.95     7190.61    139.69 o 
  -7   5   2     2373.66     2378.78     54.45 o 
  -5   5   2     1209.92     1188.63     39.20 o 
  -3   5   2       42.25       29.28     15.98 o 
  -1   5   2      969.96     1579.90     55.58 o 
   1   5   2    26573.00    28161.65    258.12 o 
   3   5   2    10122.13    10362.39    271.84 o 
   5   5   2     8448.61     7859.06    116.24 o 
   7   5   2     2519.06     2581.61     72.39 o 
   9   5   2     6908.07     6802.94    383.10 o 
  11   5   2       40.88       53.35     70.16 o 
  13   5   2       26.68       60.33     98.62 o 
  15   5   2      774.56      672.89    114.83 o 
 -16   6   2       69.59       55.45     72.91 o 
 -14   6   2       19.44       37.15     46.23 o 
 -12   6   2       85.93      106.70     42.07 o 
 -10   6   2       91.69       84.36     38.04 o 
  -8   6   2      576.11      582.17     49.18 o 
  -6   6   2      194.87      134.10     26.99 o 
  -4   6   2      186.10      165.24     21.17 o 
  -2   6   2     1682.40     1754.13     60.31 o 
   0   6   2      167.77      157.46     21.45 o 
   2   6   2     2775.11     2663.28     96.68 o 
   4   6   2       91.14      -16.24     50.93 o 
   6   6   2       36.26      103.68     64.37 o 
   8   6   2       71.45       52.50     64.08 o 
  10   6   2      298.99      392.46     91.97 o 
  12   6   2       92.72      140.21     76.54 o 
  14   6   2       15.63      -33.82    107.47 o 
 -17   7   2      619.49      659.23    109.43 o 
 -15   7   2      692.45      835.84    113.28 o 
 -13   7   2      860.21      907.76     68.06 o 
 -11   7   2     2375.37     2485.67     99.15 o 
  -9   7   2     4480.43     4576.24    138.33 o 
  -7   7   2      172.54      204.46     31.90 o 
  -5   7   2      908.33      876.05     33.21 o 
  -3   7   2     2808.91     2671.56     57.82 o 
  -1   7   2      433.47      346.87     29.15 o 
   1   7   2    11815.74    12674.63    264.09 o 
   3   7   2     2264.12     2180.26     90.88 o 
   5   7   2     7996.07     7662.76    212.76 o 
   7   7   2     4079.64     3979.78    174.00 o 
   9   7   2     5930.49     6185.46    232.12 o 
  11   7   2       12.60      -47.21     74.60 o 
  13   7   2       26.73       40.90     80.92 o 
  15   7   2     1179.87     1234.85    211.15 o 
 -16   8   2      263.39      295.31     97.36 o 
 -14   8   2       21.96       42.91     52.07 o 
 -12   8   2      225.32      196.85     64.98 o 
 -10   8   2       31.79       22.13     35.57 o 
  -8   8   2     1352.65     1389.00     92.00 o 
  -6   8   2      113.96       86.70     25.95 o 
  -4   8   2        8.05       12.10     23.63 o 
  -2   8   2      186.68      162.54     26.24 o 
   0   8   2     2522.47     2376.13     54.43 o 
   2   8   2        6.03       24.61     30.69 o 
   4   8   2      443.31      556.50    103.75 o 
   6   8   2      117.20      129.09     72.72 o 
   8   8   2     1112.69     1027.20    113.03 o 
  10   8   2        2.51      -23.60     69.66 o 
  12   8   2     1532.05     1389.34    155.52 o 
  14   8   2       10.98      -49.74     69.27 o 
 -15   9   2       72.99       55.13     59.75 o 
 -13   9   2      292.46      354.74     91.96 o 
 -11   9   2      520.12      579.23     78.30 o 
  -9   9   2     2260.08     2209.84     88.53 o 
  -7   9   2     1219.71     1205.25     60.03 o 
  -5   9   2     1640.78     1639.82     62.33 o 
  -3   9   2     1431.85     1413.54     49.83 o 
  -1   9   2     4011.56     3978.42     77.14 o 
   1   9   2     3743.17     3642.76     88.02 o 
   3   9   2     2358.24     2361.83    105.36 o 
   5   9   2      510.01      485.17     68.98 o 
   7   9   2      625.77      564.84     94.31 o 
   9   9   2     1281.76     1447.84    130.32 o 
  11   9   2      410.81      331.82     94.71 o 
  13   9   2      564.01      529.37    139.08 o 
 -14  10   2      163.84      195.63     65.13 o 
 -12  10   2      287.74      352.89     71.82 o 
 -10  10   2      307.85      301.44     67.68 o 
  -8  10   2      490.67      474.43     46.12 o 
  -6  10   2     1454.77     1538.99     76.42 o 
  -4  10   2     3528.86     3305.64     86.09 o 
  -2  10   2      996.21      962.97     47.00 o 
   0  10   2      448.62      511.98     45.66 o 
   2  10   2     1719.49     1789.87     68.80 o 
   4  10   2      676.96      636.76     75.14 o 
   6  10   2      795.98      791.13    116.14 o 
   8  10   2      310.84      311.62    216.21 o 
  10  10   2      843.04      847.47    114.75 o 
  12  10   2      362.68      333.44     92.09 o 
 -13  11   2        9.72       -6.87     53.35 o 
 -11  11   2       15.58       36.83     55.42 o 
  -9  11   2        1.25        7.12     46.89 o 
  -7  11   2     1027.76      975.29     84.95 o 
  -5  11   2     3170.54     3271.09    103.65 o 
  -3  11   2     5343.79     5403.14    126.26 o 
  -1  11   2      465.97      460.23     48.44 o 
   1  11   2      474.86      455.24     46.36 o 
   3  11   2       40.91       34.49     44.82 o 
   5  11   2        8.30      -14.92     49.49 o 
   7  11   2       62.09      104.17     56.53 o 
   9  11   2      151.35      151.84     79.19 o 
  11  11   2      421.70      386.11     95.39 o 
 -12  12   2      279.54      284.28     70.26 o 
 -10  12   2      194.25      238.67     67.92 o 
  -8  12   2      297.24      354.40     66.36 o 
  -6  12   2     1527.76     1694.69    105.48 o 
  -4  12   2    21126.95    21748.46    371.20 o 
  -2  12   2     2986.20     3231.67    108.79 o 
   0  12   2     2572.21     2585.49     87.96 o 
   2  12   2       25.21       36.28     43.33 o 
   4  12   2     1576.70     1661.43     89.83 o 
   6  12   2       23.19       -6.89     52.62 o 
   8  12   2      475.40      694.62    101.87 o 
  10  12   2      499.17      428.55    100.45 o 
  12  12   2      535.44      536.89    112.40 o 
 -11  13   2       15.82      -21.53     57.39 o 
  -9  13   2       41.12       62.00     57.07 o 
  -7  13   2     1670.34     1512.34    107.17 o 
  -5  13   2       66.25      108.46     63.79 o 
  -3  13   2      115.03       81.12     47.23 o 
  -1  13   2      859.66      731.68     76.53 o 
   1  13   2      198.31      137.28     48.72 o 
   3  13   2       48.44       10.18     41.35 o 
   5  13   2      365.05      292.24     54.11 o 
   7  13   2        2.39       51.70     45.64 o 
   9  13   2      129.90       86.99     79.51 o 
  11  13   2        8.32       46.77     72.91 o 
 -10  14   2      820.90      925.66     99.33 o 
  -8  14   2      233.75      232.17     94.83 o 
  -6  14   2      150.78      209.02     88.17 o 
  -4  14   2      323.85      466.43     91.19 o 
  -2  14   2      124.76      236.47     62.10 o 
   0  14   2      308.90      310.45     63.39 o 
   2  14   2     2347.62     2307.53    138.70 o 
   4  14   2     1399.60     1284.26     86.17 o 
   6  14   2      613.04      662.99     74.09 o 
   8  14   2      362.58      305.83     76.79 o 
  -9  15   2       59.92       37.93     78.68 o 
  -7  15   2      116.35      129.11     75.60 o 
  -5  15   2        1.10       23.80     67.04 o 
  -3  15   2        8.54       39.42     64.81 o 
  -1  15   2       81.52       19.85     70.46 o 
   1  15   2       40.29       79.82     56.11 o 
   3  15   2      354.94      315.89     58.46 o 
   5  15   2      492.75      486.15     65.33 o 
   7  15   2      411.77      295.05     69.73 o 
  -8  16   2      314.64      431.96     95.39 o 
  -6  16   2       71.72       63.81     79.51 o 
  -4  16   2       34.32       67.97     73.05 o 
  -2  16   2       98.34       30.34    111.26 o 
   0  16   2      367.75      383.61     93.76 o 
   2  16   2      540.83      403.17     92.52 o 
   4  16   2      545.70      501.65     66.99 o 
   6  16   2      444.27      417.63     74.94 o 
  -5  17   2      131.88      269.04     82.02 o 
  -3  17   2       85.50       68.28     98.62 o 
  -1  17   2       18.81       30.34    106.21 o 
   1  17   2      569.19      657.99    112.69 o 
   3  17   2      611.50      418.20    100.24 o 
 -17   1   3        5.32       -1.16     53.47 o 
 -15   1   3     1062.13     1207.28    110.82 o 
 -13   1   3      761.43      772.07     72.97 o 
 -11   1   3     1264.97     1393.48    137.28 o 
  -9   1   3      535.88      507.62     37.84 o 
  -7   1   3    29060.05    29150.75    385.35 o 
  -5   1   3    18573.30    18846.84    227.06 o 
  -3   1   3     1686.56     1593.98     68.82 o 
  -1   1   3     1743.55     1808.71     62.05 o 
   1   1   3     7968.15     7989.23    469.08 o 
   3   1   3     2352.50     2055.97     66.09 o 
   5   1   3       15.52       21.86     26.55 o 
   7   1   3     6130.88     6648.59    128.16 o 
   9   1   3     4596.79     4734.88    119.12 o 
  11   1   3     3470.37     3391.59    111.13 o 
  13   1   3     2233.66     2251.73    149.40 o 
  15   1   3       11.14      134.02     91.03 o 
 -18   2   3      108.79       71.37     63.46 o 
 -16   2   3        7.12      -31.30     51.76 o 
 -14   2   3       61.62       60.96     43.82 o 
 -12   2   3      462.11      465.63     58.92 o 
 -10   2   3     1111.70     1050.85     50.60 o 
  -8   2   3     1290.28     1208.97     49.51 o 
  -6   2   3      698.85      638.53     40.43 o 
  -4   2   3     2825.14     2745.12     77.38 o 
  -2   2   3      226.63      344.53     65.11 o 
   0   2   3     4171.23     4062.72     96.79 o 
   2   2   3      280.22      255.29     30.38 o 
   4   2   3     4838.20     4858.10    110.95 o 
   6   2   3      468.36      500.60     42.24 o 
   8   2   3     1282.25     1261.94     65.63 o 
  10   2   3      306.16      320.85     50.88 o 
  12   2   3      295.67      319.46     75.34 o 
  14   2   3       25.60       -2.23     67.44 o 
 -17   3   3      241.80      299.25     83.45 o 
 -15   3   3      154.32      172.04     52.11 o 
 -13   3   3      506.64      542.01     65.07 o 
 -11   3   3     1207.87     1128.42     64.78 o 
  -9   3   3     2964.23     2868.16     86.90 o 
  -7   3   3      526.15      485.64     51.86 o 
  -5   3   3     4527.00     4394.61    124.10 o 
  -3   3   3     4400.76     4008.74    217.17 o 
  -1   3   3     6402.74     6383.81    185.07 o 
   1   3   3      557.29      490.99     34.63 o 
   3   3   3     1665.14     1623.72     58.81 o 
   5   3   3     2398.97     2311.91    126.21 o 
   7   3   3     3248.66     3331.30     91.01 o 
   9   3   3     1003.34     1043.36     63.78 o 
  11   3   3      781.47      705.11     74.04 o 
  13   3   3      507.53      485.59     93.25 o 
  15   3   3      203.48      190.52     82.80 o 
 -18   4   3      302.72      316.18     80.80 o 
 -16   4   3      685.10      761.50     78.60 o 
 -14   4   3      499.87      513.77     67.45 o 
 -12   4   3     1374.92     1359.12    102.20 o 
 -10   4   3      362.13      268.78     44.38 o 
  -8   4   3      815.98      680.58     49.41 o 
  -6   4   3     3732.95     3420.22    102.56 o 
  -4   4   3        9.99        0.79     27.58 o 
  -2   4   3     1594.27     1458.57     48.64 o 
   0   4   3     3352.21     3274.62     96.53 o 
   2   4   3    12665.65    12713.21    279.25 o 
   4   4   3     4216.89     4000.80    126.43 o 
   6   4   3     5515.28     5315.34    103.00 o 
   8   4   3     2077.97     2043.01     97.66 o 
  10   4   3      343.34      436.26     65.35 o 
  12   4   3      693.39      671.69    101.41 o 
  14   4   3      327.39      305.90     89.91 o 
 -17   5   3        1.47        8.83     49.59 o 
 -15   5   3      166.16      200.85     55.71 o 
 -13   5   3       49.70       32.36     36.36 o 
 -11   5   3     1448.49     1508.61     77.39 o 
  -9   5   3      658.95      636.39     51.95 o 
  -7   5   3     1654.97     1651.07     67.70 o 
  -5   5   3       12.57       15.15     18.87 o 
  -3   5   3     1744.19     1627.98     49.31 o 
  -1   5   3     1135.49     1186.82     43.87 o 
   1   5   3     7912.04     8647.33    107.70 o 
   3   5   3     1713.39     1690.54     48.51 o 
   5   5   3      607.67      552.71     71.26 o 
   7   5   3      306.00      339.42     52.61 o 
   9   5   3      498.96      415.52     61.55 o 
  11   5   3        5.16       -8.25     67.67 o 
  13   5   3       57.62      127.08     84.24 o 
  15   5   3      208.03      150.04    121.38 o 
 -16   6   3      295.01      378.16     65.69 o 
 -14   6   3      506.57      548.28     58.14 o 
 -12   6   3     6741.90     6777.99    211.61 o 
 -10   6   3     3219.61     3188.10    103.39 o 
  -8   6   3     1068.86     1153.69     60.46 o 
  -6   6   3      542.69      542.19     31.76 o 
  -4   6   3     1086.93     1189.11     42.89 o 
  -2   6   3    13712.00    14933.45    455.15 o 
   0   6   3    29663.41    32916.66    696.76 o 
   2   6   3     2455.61     2284.21    107.24 o 
   4   6   3     6841.31     7114.70    195.79 o 
   6   6   3     1945.42     1713.48    119.44 o 
   8   6   3     3290.67     3530.46    125.22 o 
  10   6   3     4643.09     4596.50    206.52 o 
  12   6   3      924.85      876.95    116.04 o 
  14   6   3      361.48      367.24    100.45 o 
 -17   7   3       25.01       19.79     66.18 o 
 -15   7   3        9.09       12.58     45.56 o 
 -13   7   3        0.58       36.97     40.17 o 
 -11   7   3      308.69      292.82     51.83 o 
  -9   7   3      908.34      750.33     57.03 o 
  -7   7   3      460.77      402.82     43.82 o 
  -5   7   3       50.41       57.89     21.00 o 
  -3   7   3     3251.27     3383.23     67.24 o 
  -1   7   3       29.92       10.69     22.86 o 
   1   7   3     2730.54     2855.00    152.99 o 
   3   7   3       15.37      -22.37     52.54 o 
   5   7   3      157.07      115.45     66.18 o 
   7   7   3     2215.51     2378.46    324.94 o 
   9   7   3       55.89       64.64     69.86 o 
  11   7   3        6.98      -49.82     70.46 o 
  13   7   3       10.98      -49.77     71.69 o 
 -16   8   3      296.85      268.70     81.98 o 
 -14   8   3       93.92      204.21     63.56 o 
 -12   8   3     1006.01     1053.04     73.99 o 
 -10   8   3     1417.58     1607.07     82.07 o 
  -8   8   3      490.72      513.41     44.47 o 
  -6   8   3     1095.99     1074.24     54.41 o 
  -4   8   3      298.81      272.65     30.32 o 
  -2   8   3     4284.05     4433.40    107.55 o 
   0   8   3     1870.14     1742.50     70.03 o 
   2   8   3     1928.57     1644.85    105.32 o 
   4   8   3     1382.84     1321.77    118.85 o 
   6   8   3     7192.40     7412.76    343.91 o 
   8   8   3     2819.14     2950.84    166.03 o 
  10   8   3      282.89      232.29     88.08 o 
  12   8   3      770.28      708.94    117.59 o 
 -15   9   3      174.14      162.76     63.54 o 
 -13   9   3       98.64       89.92     55.60 o 
 -11   9   3        5.46       -5.17     38.20 o 
  -9   9   3      502.24      509.50     46.73 o 
  -7   9   3     1065.59     1064.21     57.26 o 
  -5   9   3     2461.46     2453.59    114.61 o 
  -3   9   3      597.26      606.82     39.05 o 
  -1   9   3       68.41       33.89     32.74 o 
   1   9   3      677.23      679.85     66.47 o 
   3   9   3      579.07      554.99     83.98 o 
   5   9   3      781.29      736.31     95.55 o 
   7   9   3       87.94       68.99     77.16 o 
   9   9   3     1131.11      996.29    117.37 o 
  11   9   3      618.44      680.00    116.32 o 
  13   9   3      348.87      321.94     97.81 o 
 -14  10   3      142.87      144.52     77.99 o 
 -12  10   3       22.66       59.26     60.59 o 
 -10  10   3      175.51      183.36     36.98 o 
  -8  10   3     1198.55     1270.91     75.70 o 
  -6  10   3     3078.03     2984.81    103.56 o 
  -4  10   3     1585.43     1485.92     63.86 o 
  -2  10   3        4.64        8.21     32.27 o 
   0  10   3      718.56      676.15     58.76 o 
   2  10   3     1247.87     1201.75     86.26 o 
   4  10   3      858.45      904.18     99.70 o 
   6  10   3       12.73      -24.72     66.20 o 
   8  10   3      419.97      540.50     92.16 o 
  10  10   3      918.28      819.48    120.21 o 
  12  10   3      797.03      722.69    122.76 o 
 -13  11   3      231.09      256.23     68.27 o 
 -11  11   3      587.64      689.15     85.44 o 
  -9  11   3        6.29       -2.12     50.71 o 
  -7  11   3     3267.62     3385.42    137.40 o 
  -5  11   3     2809.28     2822.53    135.05 o 
  -3  11   3     1998.92     1972.98     86.15 o 
  -1  11   3     1633.78     1636.10     71.42 o 
   1  11   3      350.91      302.68     43.91 o 
   3  11   3       38.66       73.19     55.48 o 
   5  11   3      107.41      149.26     71.69 o 
   7  11   3     2225.56     2332.56    157.32 o 
   9  11   3     1274.30     1352.19    134.92 o 
  11  11   3      671.55      674.52    151.72 o 
 -12  12   3       55.23       83.66     58.54 o 
 -10  12   3       12.04       45.63     54.28 o 
  -8  12   3       49.55      116.27     54.00 o 
  -6  12   3     1181.67     1245.92     91.21 o 
  -4  12   3       42.52      -44.94     45.76 o 
  -2  12   3      234.12      225.96     45.94 o 
   0  12   3        5.63        7.94     33.85 o 
   2  12   3       36.46       28.35     39.05 o 
   4  12   3       86.70        6.32     54.51 o 
   6  12   3       28.14        4.23     69.80 o 
   8  12   3      349.70      207.83     81.39 o 
  10  12   3       43.03       50.23     77.05 o 
 -11  13   3      333.72      416.78     76.86 o 
  -9  13   3       13.38       25.19     51.70 o 
  -7  13   3     2767.46     2729.31    177.37 o 
  -5  13   3     1408.25     1371.12     96.82 o 
  -3  13   3      239.36      245.69     54.22 o 
  -1  13   3      496.85      543.76     58.42 o 
   1  13   3     1823.99     1766.53     77.48 o 
   3  13   3      905.96      997.92     73.83 o 
   5  13   3      244.41      306.76     58.95 o 
   7  13   3      978.64      920.56    112.69 o 
   9  13   3      782.25      696.13    142.87 o 
 -10  14   3        7.00       33.70     71.26 o 
  -8  14   3      137.22      118.12     81.42 o 
  -6  14   3      440.49      360.97     92.96 o 
  -4  14   3      317.02      363.39     81.98 o 
  -2  14   3      158.88      104.06     47.51 o 
   0  14   3      168.85      122.38     44.37 o 
   2  14   3        6.69       29.52     42.51 o 
   4  14   3      917.31      652.63     69.82 o 
   6  14   3        0.34       18.54     48.06 o 
   8  14   3       21.91      -10.18     70.16 o 
  -9  15   3      311.70      469.40    107.90 o 
  -7  15   3      381.29      407.55     94.78 o 
  -5  15   3      935.20      935.25    119.44 o 
  -3  15   3      108.38      143.24     75.04 o 
  -1  15   3      557.35      573.37     64.45 o 
   1  15   3      938.43      694.78     79.25 o 
   3  15   3     1148.19     1180.04     85.22 o 
   5  15   3      274.16      357.30     58.92 o 
   7  15   3      207.76      233.32     63.06 o 
  -6  16   3       45.94       71.94     71.26 o 
  -4  16   3      149.33      167.19     75.34 o 
  -2  16   3      381.49      566.44    139.08 o 
   0  16   3      308.83      257.19     82.19 o 
   2  16   3      127.15       70.71     52.02 o 
   4  16   3      148.23      108.74     50.55 o 
  -3  17   3      269.80      131.49    134.02 o 
  -1  17   3      707.60      960.92    174.48 o 
   1  17   3      365.90      266.45     87.56 o 
 -18   0   4        2.47       12.64     75.86 o 
 -16   0   4      147.86      144.14     85.98 o 
 -14   0   4      542.28      541.15    113.79 o 
 -12   0   4      100.94      123.91     53.64 o 
 -10   0   4     2834.34     2993.43    130.69 o 
  -8   0   4    52506.53    51505.38    361.82 o 
  -6   0   4     7972.90     7808.76    257.93 o 
  -4   0   4    11882.08    10916.59    280.69 o 
  -2   0   4       74.75      182.16     38.41 o 
   0   0   4     9342.45    10377.97    262.99 o 
   2   0   4     3368.12     4263.46    171.95 o 
   4   0   4     3220.05     3026.63    323.68 o 
   6   0   4     1963.39     2102.47    109.70 o 
   8   0   4     3885.29     4355.10    165.04 o 
  10   0   4     3355.93     3300.15    159.67 o 
  12   0   4     1078.72     1147.05    109.43 o 
 -17   1   4       32.45        3.61     56.90 o 
 -15   1   4        0.29      -27.16     51.49 o 
 -13   1   4      140.01      182.73     49.05 o 
 -11   1   4     1610.73     1633.82     76.65 o 
  -9   1   4      697.43      653.00     43.19 o 
  -7   1   4     9384.57     9193.08    112.89 o 
  -5   1   4      602.46      542.77     68.28 o 
  -3   1   4     3048.61     2983.64    103.68 o 
  -1   1   4      255.06      247.26     32.05 o 
   1   1   4        0.90       12.64     30.40 o 
   3   1   4     1374.88     1431.63     69.05 o 
   5   1   4       45.80      -22.53     29.04 o 
   7   1   4      427.68      452.69     49.23 o 
   9   1   4      359.07      337.85     52.07 o 
  11   1   4      270.89      215.97     60.17 o 
  13   1   4        0.44       -9.51     65.62 o 
 -18   2   4      137.58      161.00     72.27 o 
 -16   2   4      708.65      637.24     92.07 o 
 -14   2   4      445.49      461.52     61.18 o 
 -12   2   4      587.97      586.13     64.11 o 
 -10   2   4      513.53      523.03     48.17 o 
  -8   2   4     5924.88     6005.70    127.77 o 
  -6   2   4       90.82       20.60     27.11 o 
  -4   2   4     1548.32     1329.15     93.56 o 
  -2   2   4     6494.55     6564.58    123.55 o 
   0   2   4     6461.33     7066.28    182.07 o 
   2   2   4     1317.78     1168.19     58.27 o 
   4   2   4      948.31     1001.63     92.44 o 
   6   2   4     5428.67     5354.53    139.06 o 
   8   2   4     2360.32     2345.95    106.58 o 
  10   2   4     3713.04     3770.21    143.53 o 
  12   2   4      435.20      381.84     86.74 o 
  14   2   4      350.09      350.75     91.74 o 
 -17   3   4      126.25      112.28     64.30 o 
 -15   3   4      427.66      383.89     61.22 o 
 -13   3   4      625.81      565.23     66.65 o 
 -11   3   4      293.43      291.67     44.32 o 
  -9   3   4      352.90      331.01     42.71 o 
  -7   3   4      923.70      831.44     51.75 o 
  -5   3   4     1875.55     1837.91    120.88 o 
  -3   3   4     1430.44     1379.56     67.68 o 
  -1   3   4     3371.34     3220.03     79.96 o 
   1   3   4     2659.51     2651.33    127.27 o 
   3   3   4     3589.32     3579.87     93.22 o 
   5   3   4     1859.65     1832.58     79.91 o 
   7   3   4      653.09      641.29     64.74 o 
   9   3   4      407.00      441.10     66.00 o 
  11   3   4      138.52      193.49     61.35 o 
  13   3   4      618.05      607.31    104.32 o 
 -16   4   4      262.92      310.46     60.19 o 
 -14   4   4      164.99      171.20     52.26 o 
 -12   4   4      635.50      592.78     65.57 o 
 -10   4   4       83.62       69.68     35.32 o 
  -8   4   4      188.21      167.14     35.36 o 
  -6   4   4      847.60      824.71     49.15 o 
  -4   4   4     2515.72     2352.79     71.21 o 
  -2   4   4      816.12      797.72     79.00 o 
   0   4   4     1541.56     1475.68     57.54 o 
   2   4   4      887.70      850.85     52.77 o 
   4   4   4     3573.95     3520.62     97.07 o 
   6   4   4      356.99      340.13     55.08 o 
   8   4   4     1002.89      895.68     92.50 o 
  10   4   4       28.13       43.76     51.91 o 
  12   4   4      340.70      409.17     89.65 o 
  14   4   4      118.25       80.59     82.44 o 
 -17   5   4      118.75      182.51     59.64 o 
 -15   5   4      912.97      967.12     87.88 o 
 -13   5   4     2369.52     2563.86    121.99 o 
 -11   5   4      453.03      464.87     52.72 o 
  -9   5   4      328.55      272.24     42.25 o 
  -7   5   4      233.45      202.81     36.14 o 
  -5   5   4       70.42       86.57     23.51 o 
  -3   5   4    10886.02    11287.94    178.48 o 
  -1   5   4     2820.05     2902.24     81.56 o 
   1   5   4    10604.23    10693.05    155.33 o 
   3   5   4     4779.23     4882.83    448.85 o 
   5   5   4    10474.69     9899.56    251.11 o 
   7   5   4      220.16      149.41     50.87 o 
   9   5   4       16.37       77.29     52.41 o 
  11   5   4     1290.06     1284.83    165.63 o 
  13   5   4      832.61      854.11    132.76 o 
 -16   6   4        1.30       35.01     52.36 o 
 -14   6   4      133.04      124.36     49.75 o 
 -12   6   4       22.50       56.93     38.13 o 
 -10   6   4       62.72       23.47     36.85 o 
  -8   6   4        0.21      -38.25     30.41 o 
  -6   6   4       17.81       15.65     20.55 o 
  -4   6   4      139.67      265.05     34.11 o 
  -2   6   4        9.38       15.88     25.84 o 
   0   6   4        0.24       -6.51     19.34 o 
   2   6   4      581.74      586.46     75.10 o 
   4   6   4      624.86      540.09     80.23 o 
   6   6   4       43.85       40.46     96.09 o 
   8   6   4      534.91      556.57     69.95 o 
  10   6   4       83.83       28.71     69.26 o 
  12   6   4       70.32       91.36    131.49 o 
 -15   7   4      387.89      443.96     68.95 o 
 -13   7   4     1444.38     1507.56     94.53 o 
 -11   7   4      806.49      924.40     67.30 o 
  -9   7   4      845.98      879.26     64.70 o 
  -7   7   4      111.91       95.00     28.97 o 
  -5   7   4        9.74       32.80     28.35 o 
  -3   7   4    11425.48    11848.34    656.99 o 
  -1   7   4     4294.78     4109.45    249.08 o 
   1   7   4     5460.91     5115.41    322.42 o 
   3   7   4     1100.48     1001.15     96.51 o 
   5   7   4     9435.96     8935.71    251.22 o 
   7   7   4       23.85      -43.96     65.25 o 
   9   7   4      360.09      326.10     85.77 o 
  11   7   4      978.99     1036.38    126.80 o 
  13   7   4      605.52      683.29    113.39 o 
 -16   8   4      175.34      178.68     75.22 o 
 -14   8   4        1.46        4.09     41.66 o 
 -12   8   4       95.09       45.26     36.60 o 
 -10   8   4       12.71       -5.82     43.14 o 
  -8   8   4       22.12       -9.56     26.95 o 
  -6   8   4     1538.10     1589.62     73.90 o 
  -4   8   4      526.97      594.80     42.65 o 
  -2   8   4      127.79      123.38     30.04 o 
   0   8   4       10.43       27.26     52.18 o 
   2   8   4      318.19      304.15     66.18 o 
   4   8   4     1431.41     1394.53    113.45 o 
   6   8   4        3.55      -45.32     68.68 o 
   8   8   4     1489.90     1374.45    126.92 o 
  10   8   4        7.27       28.28     72.27 o 
  12   8   4      421.39      333.34     99.94 o 
 -15   9   4      198.81      191.77     77.13 o 
 -13   9   4      482.83      498.79     62.13 o 
 -11   9   4      197.99      166.19     36.68 o 
  -9   9   4      843.09      770.52     54.44 o 
  -7   9   4     1759.80     1869.53     84.50 o 
  -5   9   4     2412.68     2500.61    141.98 o 
  -3   9   4      928.96     1043.96     62.46 o 
  -1   9   4     1265.56     1223.32     75.31 o 
   1   9   4      519.00      575.76    111.26 o 
   3   9   4     1981.00     1873.11    129.55 o 
   5   9   4     1205.87     1170.24    115.20 o 
   7   9   4      564.09      470.92     95.05 o 
   9   9   4      410.21      432.74     92.07 o 
  11   9   4      408.55      397.14    171.95 o 
 -14  10   4      154.35      197.41     64.72 o 
 -12  10   4      278.93      310.98     45.88 o 
 -10  10   4      295.70      302.22     42.46 o 
  -8  10   4     1212.25     1217.53     75.58 o 
  -6  10   4      245.16      191.74     41.55 o 
  -4  10   4      744.95      618.97     65.88 o 
  -2  10   4     1142.66     1130.46    113.51 o 
   0  10   4      843.95      791.27     86.05 o 
   2  10   4      510.27      436.33     76.64 o 
   4  10   4      293.03      276.29     73.80 o 
   6  10   4      979.11      838.33    150.46 o 
   8  10   4      512.84      560.25    100.73 o 
  10  10   4     1322.72     1430.17    146.49 o 
 -13  11   4        5.06       65.05     57.65 o 
 -11  11   4      118.50      121.62     60.17 o 
  -9  11   4      881.63      861.02     69.15 o 
  -7  11   4     3503.10     3488.51    139.27 o 
  -5  11   4      558.41      583.72     84.54 o 
  -3  11   4      439.75      393.75     57.71 o 
  -1  11   4       30.08        5.01     35.89 o 
   1  11   4      153.72      197.11     68.03 o 
   3  11   4       84.71       64.50     57.11 o 
   5  11   4      256.97      200.37     74.72 o 
   7  11   4      218.79      178.57     76.64 o 
   9  11   4      447.14      418.37    139.08 o 
 -12  12   4       38.07       87.75     56.24 o 
 -10  12   4     1486.96     1415.50    119.66 o 
  -8  12   4     7805.38     8536.47    221.98 o 
  -6  12   4     1145.89     1164.57     89.40 o 
  -4  12   4     1588.66     1477.96     92.79 o 
  -2  12   4      702.63      767.82     93.36 o 
   0  12   4     1551.07     1626.00     97.27 o 
   2  12   4      276.40       73.74     63.59 o 
   4  12   4      270.70      188.59     77.16 o 
   6  12   4      770.77      747.22    103.66 o 
   8  12   4     1162.78      914.64    119.50 o 
 -11  13   4      373.70      219.88     91.45 o 
  -9  13   4       87.38      118.56     83.13 o 
  -7  13   4      755.30      715.17     79.23 o 
  -5  13   4      709.65      703.28     76.49 o 
  -3  13   4       47.50        7.84     45.46 o 
  -1  13   4      640.22      578.63     64.41 o 
   1  13   4       28.37       -1.01     46.22 o 
   3  13   4       91.36       50.08     45.57 o 
   5  13   4       64.32      -96.72     64.48 o 
   7  13   4       42.50      -28.42     66.83 o 
 -10  14   4        6.03       21.75     69.46 o 
  -8  14   4      446.11      501.43     99.23 o 
  -6  14   4      213.83      353.68     91.14 o 
  -4  14   4      120.86      185.64     54.78 o 
  -2  14   4      640.22      709.10     98.10 o 
   0  14   4     1058.57      758.75     96.11 o 
   2  14   4     1138.98      911.54     85.64 o 
   4  14   4      746.64      682.21     80.80 o 
   6  14   4      870.92      523.91    102.68 o 
  -7  15   4        4.89        0.19     64.33 o 
  -5  15   4        9.25        6.34     64.37 o 
  -3  15   4       98.55      165.20     58.25 o 
  -1  15   4      435.59      499.77     67.03 o 
   1  15   4      349.01      210.02     67.67 o 
   3  15   4      278.12      209.01     63.42 o 
   5  15   4       23.18       43.28     51.40 o 
  -6  16   4       57.14      111.87     92.30 o 
  -4  16   4      225.00      294.36     88.17 o 
  -2  16   4      478.89      480.46    136.55 o 
   0  16   4      430.39      416.44     85.83 o 
   2  16   4      411.04      407.80     83.13 o 
 -17   1   5      200.96      256.58     76.83 o 
 -15   1   5      353.45      386.38     76.89 o 
 -13   1   5       61.91       49.38     42.29 o 
 -11   1   5     6963.66     6820.80    217.47 o 
  -9   1   5     3448.64     3189.16    115.73 o 
  -7   1   5     1940.64     1881.90    105.02 o 
  -5   1   5     1119.91     1062.54     80.92 o 
  -3   1   5     4379.43     4202.24    138.36 o 
  -1   1   5      272.72      234.13     43.78 o 
   1   1   5      148.93       94.95     35.63 o 
   3   1   5     6924.65     7011.15    146.91 o 
   5   1   5     5294.46     5272.37    126.65 o 
   7   1   5     3431.56     3736.80    111.26 o 
   9   1   5     3303.55     3077.38    131.73 o 
  11   1   5       52.96      103.30     56.69 o 
  13   1   5      625.46      644.83    161.84 o 
 -16   2   5       42.10       45.68     56.30 o 
 -14   2   5      199.85      169.29     50.58 o 
 -12   2   5      142.29       81.48     44.66 o 
 -10   2   5      228.77      194.55     45.68 o 
  -8   2   5      763.58      762.98     50.92 o 
  -6   2   5      142.80      136.24     43.78 o 
  -4   2   5      767.42      690.69     53.44 o 
  -2   2   5     2128.15     2303.24     81.82 o 
   0   2   5     4559.16     4921.74    322.41 o 
   2   2   5        3.40      -12.36     28.41 o 
   4   2   5      294.94      309.88     45.72 o 
   6   2   5      900.63      810.84     57.00 o 
   8   2   5      814.39      690.87     75.08 o 
  10   2   5       64.13       95.42     56.28 o 
  12   2   5      241.11      204.97     80.99 o 
 -17   3   5      158.08      133.62     66.89 o 
 -15   3   5      197.24      198.86     53.86 o 
 -13   3   5      239.62      260.54     52.44 o 
 -11   3   5      526.76      474.26     60.30 o 
  -9   3   5     2340.18     2389.66     88.01 o 
  -7   3   5      598.85      512.60     45.44 o 
  -5   3   5     1207.88     1152.76     66.80 o 
  -3   3   5     1226.27     1278.72     85.63 o 
  -1   3   5     5565.24     5753.90    122.52 o 
   1   3   5     1116.85     1103.16     60.35 o 
   3   3   5      788.97      728.24     56.18 o 
   5   3   5      532.28      486.82     74.53 o 
   7   3   5     2616.42     2721.73    120.04 o 
   9   3   5     1104.98     1171.41     91.00 o 
  11   3   5      265.50      279.27     64.69 o 
  13   3   5       87.35       17.88     73.52 o 
 -16   4   5      508.78      462.26     71.64 o 
 -14   4   5      241.24      283.13     72.74 o 
 -12   4   5      306.76      295.61     54.31 o 
 -10   4   5      176.66      123.54     39.43 o 
  -8   4   5      132.66      100.28     35.63 o 
  -6   4   5     2152.77     2069.74     68.67 o 
  -4   4   5     3275.87     3276.87    116.73 o 
  -2   4   5     1726.27     1776.53     74.70 o 
   0   4   5     1187.49     1119.26     78.91 o 
   2   4   5     7086.08     6961.11    164.38 o 
   4   4   5     5008.18     4879.36    179.64 o 
   6   4   5      271.21      264.02     53.96 o 
   8   4   5      277.60      323.71     58.27 o 
  10   4   5      451.47      462.93     70.81 o 
  12   4   5      456.85      459.52    140.35 o 
 -17   5   5       22.63       63.77     50.18 o 
 -15   5   5      596.74      581.98     72.04 o 
 -13   5   5      364.61      343.02     59.62 o 
 -11   5   5       73.60       57.20     38.72 o 
  -9   5   5       63.64       41.17     34.75 o 
  -7   5   5     1154.52     1087.63     55.14 o 
  -5   5   5     1730.16     1734.16     73.37 o 
  -3   5   5     3867.28     4067.57    113.52 o 
  -1   5   5        2.96       -9.07     21.25 o 
   1   5   5      743.77      668.68     73.05 o 
   3   5   5       65.81       51.35     57.60 o 
   5   5   5        6.30      -57.72     55.79 o 
   7   5   5      430.68      402.05     61.45 o 
   9   5   5       57.13      115.46     53.51 o 
  11   5   5      203.60      193.74     80.64 o 
 -16   6   5     1304.44     1328.60    103.28 o 
 -14   6   5      841.39      851.35     83.14 o 
 -12   6   5      573.45      639.19     60.21 o 
 -10   6   5     1090.45     1162.18     73.38 o 
  -8   6   5      129.40      110.68     32.77 o 
  -6   6   5     5332.37     5395.31    162.69 o 
  -4   6   5     7553.97     7570.19    277.03 o 
  -2   6   5     4327.29     3933.71    106.61 o 
   0   6   5     4498.63     4683.10    252.87 o 
   2   6   5     4012.96     4068.05    162.60 o 
   4   6   5     1703.87     1618.42    118.82 o 
   6   6   5     5112.37     4972.80    233.91 o 
   8   6   5     1162.11     1174.61     89.82 o 
  10   6   5      401.54      441.71     93.56 o 
  12   6   5     1740.96     1831.74    159.85 o 
 -15   7   5       94.53       77.45     48.35 o 
 -13   7   5      216.07      174.22     50.53 o 
 -11   7   5       33.64       -6.84     35.32 o 
  -9   7   5        0.43        0.07     29.93 o 
  -7   7   5     1031.22      947.84     55.16 o 
  -5   7   5        1.45        3.62     29.54 o 
  -3   7   5     2149.68     2378.16    126.03 o 
  -1   7   5       13.97       -3.82     46.16 o 
   1   7   5      307.10      229.91     74.60 o 
   3   7   5     3748.25     3723.53    276.90 o 
   5   7   5       41.39       -2.53     67.95 o 
   7   7   5      113.56      121.72     66.09 o 
   9   7   5       16.37      -43.17     73.42 o 
  11   7   5        8.71      -45.71     69.12 o 
 -14   8   5      185.88      280.13     57.82 o 
 -12   8   5      152.79      148.34     44.67 o 
 -10   8   5      494.75      544.33     49.38 o 
  -8   8   5      372.77      369.26     43.78 o 
  -6   8   5      920.29     1017.35     63.49 o 
  -4   8   5      965.75      913.36     51.74 o 
  -2   8   5     1506.83     1437.79    199.77 o 
   0   8   5     1814.30     1721.30    115.07 o 
   2   8   5     4716.56     4571.07    202.30 o 
   4   8   5     2015.33     1844.18    136.55 o 
   6   8   5      576.52      696.20     98.94 o 
   8   8   5     1419.04     1439.94    135.86 o 
  10   8   5      809.78      713.10    115.20 o 
 -15   9   5       31.87       74.01     52.71 o 
 -13   9   5      183.49      219.72     41.50 o 
 -11   9   5       95.17       75.14     33.92 o 
  -9   9   5      255.71      252.50     41.11 o 
  -7   9   5      427.43      425.37     50.85 o 
  -5   9   5      694.61      656.82     66.33 o 
  -3   9   5      295.70      242.37     43.83 o 
  -1   9   5       13.79        9.03     56.13 o 
   1   9   5      280.28      322.72     70.21 o 
   3   9   5      587.75      484.19     80.99 o 
   5   9   5     1679.10     1574.44    126.95 o 
   7   9   5      446.35      376.65    118.85 o 
   9   9   5      327.46      259.20    112.53 o 
 -14  10   5      215.62      255.81     47.84 o 
 -12  10   5      195.79      198.49     41.88 o 
 -10  10   5      628.85      523.97     52.01 o 
  -8  10   5      445.82      483.58     54.45 o 
  -6  10   5      351.09      317.78     59.13 o 
  -4  10   5      875.71      939.18     78.45 o 
  -2  10   5      243.11      262.55     58.31 o 
   0  10   5       70.97       98.00     60.74 o 
   2  10   5       61.27       32.21     60.74 o 
   4  10   5     1196.98      983.65    180.81 o 
   6  10   5     1027.73      968.96    114.06 o 
   8  10   5      594.56      574.22    106.88 o 
  10  10   5       64.44       38.94     80.40 o 
 -13  11   5        7.07        8.49     57.12 o 
 -11  11   5     2036.52     1991.68    155.11 o 
  -9  11   5     1405.48     1439.24    103.33 o 
  -7  11   5      627.62      666.21     73.18 o 
  -5  11   5      153.73      146.92     47.06 o 
  -3  11   5      487.74      484.48     61.24 o 
  -1  11   5      309.74      397.48     61.86 o 
   1  11   5      235.70      292.57     73.52 o 
   3  11   5     1085.53     1033.94    108.37 o 
   5  11   5      822.75      804.31    108.90 o 
   7  11   5     1168.30     1046.11    122.24 o 
   9  11   5     1509.33     1478.50    149.30 o 
 -12  12   5        0.84       34.30     74.10 o 
 -10  12   5      700.45      733.37     80.97 o 
  -8  12   5        3.48      -59.55     39.70 o 
  -6  12   5        2.31       34.95     46.84 o 
  -4  12   5        5.54        5.40     41.39 o 
  -2  12   5      238.98      182.78     60.72 o 
   0  12   5        6.64      -24.62     41.75 o 
   2  12   5       22.28      -31.19     62.53 o 
   4  12   5      117.33       24.28     60.72 o 
   6  12   5       42.99       83.07     72.00 o 
   8  12   5      213.94      179.39     88.64 o 
 -11  13   5      941.80      940.73    127.84 o 
  -9  13   5      540.65      503.12     90.02 o 
  -7  13   5      234.87      340.23     65.00 o 
  -5  13   5      250.55      237.00     57.83 o 
  -3  13   5     1194.35     1153.76    101.48 o 
  -1  13   5      462.10      358.62     77.13 o 
   1  13   5      273.47      318.75     62.74 o 
   3  13   5      830.88      804.55    104.50 o 
   5  13   5      886.87      750.61    149.20 o 
  -8  14   5       51.62       43.05     76.51 o 
  -6  14   5       21.61       60.55     49.35 o 
  -4  14   5       94.30       87.83     53.20 o 
  -2  14   5        1.31       13.07     39.89 o 
   0  14   5      468.84      288.03     73.05 o 
   2  14   5        5.88       22.15     48.02 o 
   4  14   5       74.66      -10.28     69.26 o 
  -7  15   5       60.12      121.94     72.40 o 
  -5  15   5      667.80      716.21    152.12 o 
  -3  15   5      585.48      590.02     75.18 o 
  -1  15   5      532.68      450.77     81.34 o 
   1  15   5      102.90      128.42     98.62 o 
 -16   0   6       16.53       58.16     83.45 o 
 -14   0   6     1388.08     1036.79    154.25 o 
 -12   0   6     9390.65     8992.22    384.37 o 
 -10   0   6     2072.10     2010.35    179.54 o 
  -8   0   6     2264.95     2432.65    182.07 o 
  -6   0   6     2146.25     1820.70    146.67 o 
  -4   0   6     5011.08     5160.08    165.83 o 
  -2   0   6     1778.48     2260.70    156.78 o 
   0   0   6       35.23       10.11     60.69 o 
   2   0   6     1959.70     2020.47    151.72 o 
   4   0   6     5733.75     5862.64    187.92 o 
   6   0   6     5614.42     5260.64    409.66 o 
   8   0   6      389.30      394.48    113.79 o 
  10   0   6       35.74       20.23     98.62 o 
  12   0   6      486.73      465.29    144.14 o 
 -17   1   6        4.13       -4.15     54.51 o 
 -15   1   6      140.76      101.15     59.88 o 
 -13   1   6       93.90       63.02     56.30 o 
 -11   1   6     2641.80     2527.75    145.52 o 
  -9   1   6      777.76      733.25     81.34 o 
  -7   1   6      604.52      564.58     68.68 o 
  -5   1   6      969.85      899.41     78.87 o 
  -3   1   6       41.61       34.40     27.11 o 
  -1   1   6       26.31      -24.15     42.99 o 
   1   1   6      599.93      482.08     54.34 o 
   3   1   6       15.11        2.80     44.64 o 
   5   1   6       72.38       87.91     38.97 o 
   7   1   6      295.95      159.91     52.43 o 
   9   1   6      219.51      200.98     60.61 o 
  11   1   6        2.31      -28.76     74.06 o 
 -16   2   6       78.46       70.80     60.80 o 
 -14   2   6       29.69       21.02     40.90 o 
 -12   2   6     1331.64     1335.94     91.96 o 
 -10   2   6      114.47       86.53     52.54 o 
  -8   2   6      975.83     1051.85     95.94 o 
  -6   2   6      887.61      896.64     77.77 o 
  -4   2   6     2434.80     2578.97    101.48 o 
  -2   2   6      783.68      784.75     58.25 o 
   0   2   6     2555.13     2516.86    113.03 o 
   2   2   6     3091.89     3177.07    109.83 o 
   4   2   6     1434.49     1433.58     81.34 o 
   6   2   6     3384.67     3224.93    130.04 o 
   8   2   6      898.36      843.27     81.07 o 
  10   2   6      791.90      846.76     88.57 o 
  12   2   6      168.24      161.84    111.26 o 
 -17   3   6       93.21       89.33     78.39 o 
 -15   3   6      133.89      112.96     50.79 o 
 -13   3   6       96.29      105.47     45.64 o 
 -11   3   6      423.51      408.33     65.85 o 
  -9   3   6      157.53      138.60     44.22 o 
  -7   3   6      414.65      377.85     63.31 o 
  -5   3   6     1505.55     1353.06     77.52 o 
  -3   3   6     1662.85     1690.70    103.47 o 
  -1   3   6     2188.35     2262.45    149.20 o 
   1   3   6      962.80      930.79     63.11 o 
   3   3   6      824.53      854.73    104.94 o 
   5   3   6      235.52      190.33     67.04 o 
   7   3   6      232.45      215.27     53.92 o 
   9   3   6      608.90      680.73     80.67 o 
  11   3   6      267.09      275.90     84.58 o 
 -16   4   6      189.71      178.76     57.76 o 
 -14   4   6       19.02       13.94     44.66 o 
 -12   4   6       58.75       20.65     40.32 o 
 -10   4   6      390.70      390.13     54.57 o 
  -8   4   6      394.92      388.97     54.83 o 
  -6   4   6      422.80      397.08     50.03 o 
  -4   4   6      298.43      329.65     57.72 o 
  -2   4   6     1412.66     1433.29     63.72 o 
   0   4   6     2214.24     2240.57    139.45 o 
   2   4   6      440.66      291.80     67.95 o 
   4   4   6      312.76      258.09     72.40 o 
   6   4   6       26.08       62.03     47.44 o 
   8   4   6      694.89      773.16    102.37 o 
  10   4   6      231.11      229.28     64.18 o 
 -15   5   6      164.76      232.22     58.89 o 
 -13   5   6      286.27      286.95     55.88 o 
 -11   5   6       20.81       32.49     41.64 o 
  -9   5   6       15.84       58.90     36.48 o 
  -7   5   6     3762.86     3721.96    110.23 o 
  -5   5   6     2340.32     2359.49    121.24 o 
  -3   5   6     4586.06     4883.66    159.89 o 
  -1   5   6     1087.17     1148.96     94.72 o 
   1   5   6     7210.34     6985.57    350.23 o 
   3   5   6       56.08      -11.58     50.75 o 
   5   5   6      537.12      571.13     97.36 o 
   7   5   6      681.46      719.61     75.36 o 
   9   5   6      759.93      858.25     95.60 o 
  11   5   6      231.60      193.41     88.39 o 
 -16   6   6        2.35       47.67     51.43 o 
 -14   6   6        6.03       16.19     42.58 o 
 -12   6   6        9.28       11.15     42.99 o 
 -10   6   6       64.73       19.98     44.17 o 
  -8   6   6        0.50        1.53     28.61 o 
  -6   6   6      211.28      209.11     35.82 o 
  -4   6   6      299.46      281.54     47.81 o 
  -2   6   6       33.14       25.78     50.38 o 
   0   6   6        0.14      -12.39     52.84 o 
   2   6   6       53.13       53.03     57.00 o 
   4   6   6       33.39       57.57    107.47 o 
   6   6   6      180.89      116.74     70.21 o 
   8   6   6        0.24       50.58     52.85 o 
  10   6   6        1.13      -63.22    123.91 o 
 -15   7   6      112.35      161.68     53.86 o 
 -13   7   6      101.25      123.26     49.95 o 
 -11   7   6       57.86       94.97     34.26 o 
  -9   7   6      387.89      397.51     44.58 o 
  -7   7   6     3617.93     3630.62    104.80 o 
  -5   7   6      534.12      541.06     57.10 o 
  -3   7   6     1644.45     1577.49    108.90 o 
  -1   7   6     1978.86     1873.64    295.86 o 
   1   7   6     9974.52    10058.80    297.13 o 
   3   7   6      110.80      227.96     75.86 o 
   5   7   6      233.04      252.87     76.83 o 
   7   7   6      845.53     1035.74    285.75 o 
   9   7   6     1416.08     1593.84    145.72 o 
 -14   8   6       14.19       43.60     49.00 o 
 -12   8   6        7.29        7.42     33.88 o 
 -10   8   6      185.33      155.69     37.08 o 
  -8   8   6        0.73       -9.09     29.73 o 
  -6   8   6      131.63      115.92     46.42 o 
  -4   8   6      130.39       86.50     56.30 o 
  -2   8   6      385.02      319.74     72.07 o 
   0   8   6       25.60       58.16     80.92 o 
   2   8   6       29.14       34.99     60.09 o 
   4   8   6     1477.80     1487.11    216.21 o 
   6   8   6       23.18        1.31     66.18 o 
   8   8   6      346.62      272.53     90.29 o 
 -13   9   6      308.76      296.06     51.16 o 
 -11   9   6      575.47      568.08     55.75 o 
  -9   9   6      308.45      316.83     44.36 o 
  -7   9   6      375.38      421.24     59.17 o 
  -5   9   6      896.03      882.40     92.16 o 
  -3   9   6      487.18      520.98     76.33 o 
  -1   9   6     1011.62     1013.86    115.06 o 
   1   9   6      550.53      548.49     83.98 o 
   3   9   6      715.15      754.25     96.85 o 
   5   9   6      315.56      373.98    137.82 o 
   7   9   6      583.33      551.06    103.29 o 
   9   9   6      301.70      215.35     94.57 o 
 -12  10   6      376.88      409.44     53.29 o 
 -10  10   6       49.19       41.56     45.71 o 
  -8  10   6      333.89      402.31     62.12 o 
  -6  10   6      370.50      297.05     54.83 o 
  -4  10   6      706.47      714.08    185.86 o 
  -2  10   6      141.98      118.67     63.01 o 
   0  10   6      294.20      363.09     75.89 o 
   2  10   6      584.26      466.39     98.62 o 
   4  10   6      634.20      515.84     88.39 o 
   6  10   6     1376.87     1354.03    132.28 o 
   8  10   6      411.46      209.13     88.08 o 
 -11  11   6     1226.28     1156.19    100.74 o 
  -9  11   6      149.43      167.20     54.82 o 
  -7  11   6      165.14      126.61     73.27 o 
  -5  11   6       27.13       30.15     43.46 o 
  -3  11   6      178.72      129.15     58.85 o 
  -1  11   6      253.39       92.48     60.69 o 
   1  11   6      101.27      120.78     66.20 o 
   3  11   6      187.01      127.63     72.91 o 
   5  11   6      799.32      595.60    104.94 o 
   7  11   6       21.13      -31.73     67.04 o 
 -10  12   6      860.14      994.33    112.77 o 
  -8  12   6      939.47      782.14    138.70 o 
  -6  12   6      432.89      365.69     63.11 o 
  -4  12   6      275.35      314.48     72.40 o 
  -2  12   6       81.60       28.40     57.93 o 
   0  12   6      356.36      398.02     80.40 o 
   2  12   6      679.79      646.97    195.98 o 
   4  12   6      564.99      421.54    121.38 o 
  -9  13   6       89.15       58.11     54.23 o 
  -7  13   6       28.51       50.79     52.12 o 
  -5  13   6      114.21       80.70     48.09 o 
  -3  13   6       10.90       25.06     57.00 o 
  -1  13   6        3.32       35.40     51.85 o 
   1  13   6      127.22       24.80     64.07 o 
   3  13   6       14.87      -43.36     66.18 o 
  -6  14   6      358.41      396.64     70.38 o 
  -4  14   6     1086.73     1007.31    109.70 o 
  -2  14   6      550.73      550.10    130.23 o 
   0  14   6      358.15      342.40     79.43 o 
   2  14   6      563.28     1358.88    717.25 o 
 -15   1   7     1587.05     1185.33    257.93 o 
 -13   1   7      879.71      911.03    106.29 o 
 -11   1   7      470.62      414.43     74.06 o 
  -9   1   7      106.86       63.08     47.36 o 
  -7   1   7     1606.21     1628.94    178.28 o 
  -5   1   7      546.05      519.99     48.41 o 
  -3   1   7      475.55      524.98     57.76 o 
  -1   1   7     2267.35     2411.70    127.70 o 
   1   1   7     1844.98     1852.76    246.55 o 
   3   1   7     2915.38     3066.97    119.94 o 
   5   1   7     3967.82     3850.16    143.36 o 
   7   1   7      106.66      144.16     52.80 o 
   9   1   7      656.61      662.12    107.47 o 
 -16   2   7       18.60       43.49     57.93 o 
 -14   2   7       83.12       71.08     57.93 o 
 -12   2   7       87.07       92.30     53.64 o 
 -10   2   7       39.33       31.22     48.95 o 
  -8   2   7      529.08      522.97     75.85 o 
  -6   2   7      386.79      391.42     53.37 o 
  -4   2   7      190.92      230.61     44.40 o 
  -2   2   7        9.62      -31.05     44.27 o 
   0   2   7     1033.74     1025.56     83.13 o 
   2   2   7     1545.71     1506.94    114.27 o 
   4   2   7       78.55       95.37     43.65 o 
   6   2   7       12.67       17.95     43.88 o 
   8   2   7      212.13      189.51     57.90 o 
  10   2   7      161.53      170.69     84.04 o 
 -15   3   7       85.57       71.47     58.09 o 
 -13   3   7      167.98      171.74     63.46 o 
 -11   3   7      142.58      138.84     56.30 o 
  -9   3   7     1095.92     1227.93    184.60 o 
  -7   3   7     1058.37      930.23     73.96 o 
  -5   3   7      523.22      527.58     60.64 o 
  -3   3   7       35.97       62.73     38.51 o 
  -1   3   7     1101.45     1153.82     76.83 o 
   1   3   7     1597.90     1564.20    113.28 o 
   3   3   7     1674.54     1675.75    119.44 o 
   5   3   7      276.89      322.27     60.75 o 
   7   3   7      271.00      341.67     70.86 o 
   9   3   7      217.17      165.72     64.14 o 
 -16   4   7       36.34       28.68     59.88 o 
 -14   4   7      127.13      139.02     51.91 o 
 -12   4   7      173.96      134.38     56.13 o 
 -10   4   7      233.55      221.35     62.58 o 
  -8   4   7      341.65      398.45     48.62 o 
  -6   4   7      481.43      434.86     56.84 o 
  -4   4   7     1969.98     2026.52     96.48 o 
  -2   4   7     3455.86     3628.02    203.07 o 
   0   4   7     1793.66     1644.91    113.77 o 
   2   4   7       18.38       51.59     52.84 o 
   4   4   7      846.57      880.69    118.85 o 
   6   4   7      718.71      803.53     80.01 o 
   8   4   7      380.29      440.44     73.05 o 
 -15   5   7       13.51       37.52     45.54 o 
 -13   5   7       32.63       55.93     45.46 o 
 -11   5   7      193.47      299.17     69.80 o 
  -9   5   7      305.98      246.28     44.14 o 
  -7   5   7      672.12      709.32     59.78 o 
  -5   5   7      204.90      226.54     58.28 o 
  -3   5   7      782.03      775.93     87.56 o 
  -1   5   7       76.92       30.15     45.57 o 
   1   5   7       60.21       61.88    101.15 o 
   3   5   7      560.61      525.17     83.81 o 
   5   5   7      260.28      241.50     71.52 o 
   7   5   7      107.39      143.03     54.68 o 
   9   5   7      249.96      231.27     68.39 o 
 -14   6   7      241.47      361.15     65.03 o 
 -12   6   7        6.14       47.80     54.34 o 
 -10   6   7     1989.57     1720.01    103.77 o 
  -8   6   7     1880.10     1914.64     91.84 o 
  -6   6   7     2290.25     2454.99    151.89 o 
  -4   6   7      881.24      930.02     94.57 o 
  -2   6   7     3895.21     4010.47    340.12 o 
   0   6   7      425.09      413.83    104.94 o 
   2   6   7     2256.75     2113.75    139.44 o 
   4   6   7      418.76      424.49     81.34 o 
   6   6   7      428.17      570.16     96.51 o 
   8   6   7     1515.63     1675.80    115.35 o 
 -13   7   7       11.52       55.97     37.90 o 
 -11   7   7      140.36      178.40     42.10 o 
  -9   7   7       51.45       30.69     37.09 o 
  -7   7   7      713.99      653.37     68.59 o 
  -5   7   7        1.18       -3.51     58.16 o 
  -3   7   7       59.41       99.44     60.72 o 
  -1   7   7     1905.45     1924.26    132.17 o 
   1   7   7      212.48      147.51     64.07 o 
   3   7   7      325.44      217.35     92.30 o 
   5   7   7       20.10       -9.33     54.51 o 
   7   7   7       14.64      101.91     93.75 o 
 -12   8   7       43.95       87.79     41.15 o 
 -10   8   7      319.54      318.36     46.37 o 
  -8   8   7      726.64      779.13     94.72 o 
  -6   8   7      305.57      395.66    142.87 o 
  -4   8   7      345.91      340.44     72.00 o 
  -2   8   7     1978.83     2002.32    178.28 o 
   0   8   7     2290.48     2318.35    147.44 o 
   2   8   7      618.44      742.58     99.94 o 
   4   8   7     1004.55      909.01    113.53 o 
   6   8   7      506.67      568.63    155.52 o 
 -13   9   7       98.88      110.11     45.31 o 
 -11   9   7      134.31      172.05     41.74 o 
  -9   9   7       55.59       69.98     49.09 o 
  -7   9   7       49.78       64.96     53.99 o 
  -5   9   7      130.56      166.42     56.88 o 
  -3   9   7      454.43      404.64    145.40 o 
  -1   9   7      178.99      196.49     68.68 o 
   1   9   7      539.41      584.95     91.97 o 
   3   9   7      346.03      330.17     80.40 o 
   5   9   7      618.23      641.89    101.73 o 
 -12  10   7      261.04      269.23     61.65 o 
 -10  10   7       71.73      104.02     52.62 o 
  -8  10   7       77.51       73.64     50.00 o 
  -6  10   7      141.36      133.71     62.53 o 
  -4  10   7      185.67      183.92    104.94 o 
  -2  10   7       72.48       38.38     59.40 o 
   0  10   7      340.47      345.22     81.73 o 
   2  10   7      516.30      500.63     92.16 o 
   4  10   7      640.79      583.99    101.50 o 
  -9  11   7      136.68      146.74     55.67 o 
  -7  11   7      438.32      462.76     81.73 o 
  -5  11   7       34.54       58.55     69.54 o 
  -3  11   7       40.07      120.85     68.28 o 
  -1  11   7      620.77      571.02     90.35 o 
   1  11   7      700.38      618.74     98.15 o 
   3  11   7      937.48      927.65    117.97 o 
  -8  12   7        5.78       -3.20     47.58 o 
  -6  12   7      137.42      147.08     84.71 o 
  -4  12   7       25.38      -26.86     51.76 o 
  -2  12   7       19.71       82.05     83.45 o 
   0  12   7       85.89      -10.93     59.54 o 
   2  12   7       44.32       17.45     70.46 o 
  -5  13   7      231.07      311.79     75.34 o 
  -3  13   7      138.65      219.32     87.24 o 
  -1  13   7      443.34      402.69     82.44 o 
 -14   0   8      773.10      920.46    161.84 o 
 -12   0   8      906.62      639.77    131.49 o 
 -10   0   8      869.96      859.77    139.08 o 
  -8   0   8      405.67      482.99    106.21 o 
  -6   0   8      497.79      379.28     68.41 o 
  -4   0   8      225.14      283.22     98.62 o 
  -2   0   8     1962.26     2035.64    182.07 o 
   0   0   8     1399.73     1292.19    134.02 o 
   2   0   8     3008.30     2889.46    151.20 o 
   4   0   8      102.74      192.18     96.09 o 
   6   0   8      158.48      194.71     96.09 o 
   8   0   8      285.74      336.32    118.85 o 
 -15   1   8      598.21      516.16     94.31 o 
 -13   1   8       95.06       75.86     59.01 o 
 -11   1   8       39.98       23.11     51.76 o 
  -9   1   8        5.50       25.10     47.36 o 
  -7   1   8      207.95      179.08     39.81 o 
  -5   1   8       51.24       75.25     39.00 o 
  -3   1   8       21.70        1.29     49.15 o 
  -1   1   8        5.68       47.20     53.55 o 
   1   1   8      322.08      369.70     57.68 o 
   3   1   8       58.95      100.55     62.13 o 
   5   1   8       66.12       80.06     57.93 o 
   7   1   8       94.68       11.77     56.88 o 
 -14   2   8        3.11       44.69     56.47 o 
 -12   2   8       45.32       56.67     54.34 o 
 -10   2   8      232.70      211.40     67.04 o 
  -8   2   8     1479.67     1487.95     97.57 o 
  -6   2   8      330.11      458.13     53.48 o 
  -4   2   8      811.28      941.32     76.88 o 
  -2   2   8      678.66      866.41     90.29 o 
   0   2   8     1314.98     1343.88    140.35 o 
   2   2   8     2413.59     2351.38    146.49 o 
   4   2   8      774.32      677.38     74.26 o 
   6   2   8      454.85      513.56     72.80 o 
   8   2   8      196.55      182.47     78.43 o 
 -13   3   8        9.33       16.61     53.55 o 
 -11   3   8      138.08      195.40     65.87 o 
  -9   3   8      219.62      243.62     52.43 o 
  -7   3   8      592.03      545.59     67.13 o 
  -5   3   8      661.05      795.87     71.20 o 
  -3   3   8      581.79      608.50     83.02 o 
  -1   3   8      429.74      522.88     77.77 o 
   1   3   8      110.27       85.98     52.84 o 
   3   3   8      228.36      197.24     67.95 o 
   5   3   8      441.71      530.89     92.95 o 
   7   3   8      285.78      299.17     66.73 o 
 -14   4   8       48.36       50.57     59.88 o 
 -12   4   8       23.24       43.35     56.13 o 
 -10   4   8      197.72      205.05     52.11 o 
  -8   4   8      186.15      112.01     47.78 o 
  -6   4   8      797.54      834.49    141.61 o 
  -4   4   8      320.60      367.92     74.08 o 
  -2   4   8      203.50      337.65     87.24 o 
   0   4   8       87.10       96.65     56.47 o 
   2   4   8      150.68      125.40     60.09 o 
   4   4   8      494.96      575.96     93.76 o 
   6   4   8      175.21      266.96     70.67 o 
 -13   5   8       88.28      112.87     62.56 o 
 -11   5   8     1106.64     1084.18     91.44 o 
  -9   5   8      396.87      428.77     65.79 o 
  -7   5   8      455.24      444.11     75.34 o 
  -5   5   8      555.98      647.01     86.05 o 
  -3   5   8     5023.89     5588.62    217.20 o 
  -1   5   8       20.91       30.13     52.54 o 
   1   5   8      192.72      209.89     71.52 o 
   3   5   8      156.85       59.12     97.36 o 
   5   5   8      938.70      888.64    113.28 o 
   7   5   8      228.76      314.62     67.57 o 
 -12   6   8       66.34       98.03     46.86 o 
 -10   6   8       46.29       46.27     45.51 o 
  -8   6   8        3.78       20.32     42.14 o 
  -6   6   8       20.19       74.97     67.01 o 
  -4   6   8      157.77      234.92     78.39 o 
  -2   6   8      209.64      158.56     58.93 o 
   0   6   8       86.73      159.45     65.10 o 
   2   6   8        1.13      -52.43     53.29 o 
   4   6   8        0.32      -37.63     66.89 o 
   6   6   8       53.51      207.27     88.19 o 
 -11   7   8      610.63      610.97     76.15 o 
  -9   7   8      366.78      500.80     82.79 o 
  -7   7   8      711.16      780.01    159.31 o 
  -5   7   8      736.68      802.71    115.06 o 
  -3   7   8     3115.11     3243.71    227.59 o 
  -1   7   8       70.47      -22.76     57.22 o 
   1   7   8      562.51      646.90     95.55 o 
   3   7   8      638.45      567.64     97.34 o 
   5   7   8      899.26      860.84    115.32 o 
 -12   8   8        4.32      -18.70     45.30 o 
 -10   8   8       86.90       48.05     80.92 o 
  -8   8   8        0.40       24.06     53.30 o 
  -6   8   8      231.24      298.64     77.13 o 
  -4   8   8        7.73        9.53     57.60 o 
  -2   8   8      179.46      190.67     69.54 o 
   0   8   8      269.93      238.82     76.33 o 
   2   8   8       13.16       52.20     69.67 o 
   4   8   8      251.82      174.54     81.34 o 
 -11   9   8      137.87      308.51    106.21 o 
  -9   9   8      153.86      161.81     67.44 o 
  -7   9   8      193.90      207.49    158.05 o 
  -5   9   8      393.69      268.05    101.15 o 
  -3   9   8      397.39      308.60     85.98 o 
  -1   9   8      306.29      275.40     76.83 o 
   1   9   8      112.60      175.88    101.15 o 
   3   9   8      487.29      504.29    131.49 o 
  -8  10   8      247.97      236.48     72.27 o 
  -6  10   8       16.70       95.17     58.93 o 
  -4  10   8      214.03       83.45     73.33 o 
  -2  10   8      290.19      323.73     81.73 o 
   0  10   8      448.56      537.42    198.51 o 
   2  10   8      697.04      640.35    161.84 o 
  -7  11   8        5.99      -15.58     55.34 o 
  -5  11   8      112.85       86.35    108.74 o 
  -3  11   8       83.11       53.10     85.98 o 
  -1  11   8      143.02      191.44     72.00 o 
 -13   1   9       27.81       58.16     59.01 o 
 -11   1   9      670.65      629.13     98.62 o 
  -9   1   9      174.33      263.40     57.26 o 
  -7   1   9       52.55       91.78     41.35 o 
  -5   1   9      524.98      638.13     89.97 o 
  -3   1   9      738.70      978.76    104.59 o 
  -1   1   9     1925.72     1929.45    126.95 o 
   1   1   9     1798.58     1886.34    137.68 o 
   3   1   9       52.71      190.63     65.10 o 
   5   1   9      486.45      533.14     90.98 o 
 -12   2   9       17.45       27.43     57.60 o 
 -10   2   9       10.00       65.09     44.15 o 
  -8   2   9       97.52      126.20     42.91 o 
  -6   2   9      118.21      124.87     49.83 o 
  -4   2   9      343.48      359.84     76.83 o 
  -2   2   9      337.56      361.61    116.32 o 
   0   2   9        2.77       58.60     56.30 o 
   2   2   9      182.20      210.82     66.20 o 
   4   2   9      106.81      245.94     72.27 o 
 -11   3   9      112.71       99.68     49.48 o 
  -9   3   9       92.06       95.65     59.71 o 
  -7   3   9      242.60      314.87     59.33 o 
  -5   3   9      550.60      652.74     73.74 o 
  -3   3   9      375.51      318.62    111.26 o 
  -1   3   9      261.97      413.34    134.02 o 
   1   3   9      376.99      412.60     83.98 o 
   3   3   9      399.20      506.84     89.35 o 
 -12   4   9      169.74      255.20     60.10 o 
 -10   4   9      173.19      148.53     55.76 o 
  -8   4   9      231.00      322.07     63.63 o 
  -6   4   9      672.99      872.42    149.20 o 
  -4   4   9      954.89     1092.43    174.48 o 
  -2   4   9      153.25      159.21     65.10 o 
   0   4   9      608.47      587.08    108.74 o 
   2   4   9      155.61      214.81     69.46 o 
   4   4   9      224.30      283.82     86.60 o 
 -11   5   9      195.22      235.83     61.75 o 
  -9   5   9       87.50       95.04     50.38 o 
  -7   5   9       54.80      -10.11     85.98 o 
  -5   5   9        0.90       22.76     88.51 o 
  -3   5   9        2.99       81.61     58.93 o 
  -1   5   9      224.65      184.66     67.31 o 
   1   5   9       31.65       24.81     61.67 o 
   3   5   9       14.15       -4.83     58.93 o 
 -10   6   9      707.39      756.89    136.55 o 
  -8   6   9      200.26      361.61    116.32 o 
  -6   6   9     1921.74     1992.65    217.47 o 
  -4   6   9        7.31       98.40     62.28 o 
  -2   6   9      657.11      555.36     87.85 o 
   0   6   9       89.73      103.04     70.61 o 
   2   6   9      485.51      572.91    101.15 o 
  -9   7   9        5.42      -12.64     83.45 o 
  -7   7   9       19.61       81.86    116.32 o 
  -5   7   9      384.73      556.44     98.62 o 
  -3   7   9       45.70       76.62     62.28 o 
  -1   7   9      360.34      465.04     89.23 o 
   1   7   9        2.59       43.18     70.61 o 
  -8   8   9      113.48      194.17     70.21 o 
  -6   8   9     1029.13     1107.59    169.43 o 
  -4   8   9     1022.85     1161.06    237.70 o 
  -2   8   9      126.65      131.12     72.27 o 
   0   8   9      561.84      637.34    104.32 o 
  -5   9   9       26.71       48.05     85.98 o 
  -3   9   9      439.87      333.79    116.32 o 
 -10   0  10       18.64       39.69     58.68 o 
  -8   0  10       55.96       98.56     73.25 o 
  -6   0  10      225.52      482.99    131.49 o 
  -4   0  10      273.79      369.20    121.38 o 
  -2   0  10     1860.36     2167.13    209.89 o 
  -9   1  10       53.85       36.60     43.02 o 
  -7   1  10        5.07       85.66     58.07 o 
  -5   1  10       48.06       48.99     62.28 o 
  -3   1  10       27.76       48.05     88.51 o 
  -1   1  10       43.10       37.93     63.22 o 
   1   1  10       10.40      185.95     60.74 o 
  -8   2  10      272.24      370.51     68.95 o 
  -6   2  10      325.03      363.16     94.83 o 
  -4   2  10      505.26      422.30    121.38 o 
  -2   2  10      686.49      622.07    131.49 o 
   0   2  10      359.06      359.93    123.91 o 
  -9   3  10       95.17      115.37     46.11 o 
  -7   3  10      205.35      179.54     98.62 o 
  -5   3  10      143.75      240.23    106.21 o 
  -3   3  10      103.25      156.62     94.83 o 
  -1   3  10      141.23      207.06    125.17 o 
  -8   4  10       30.93        2.53     88.51 o 
  -6   4  10      154.97       83.45     96.09 o 
  -4   4  10       14.29       98.26    101.15 o 
  -2   4  10       73.87      164.96     82.18 o 
  -7   5  10     1339.92     1618.40    212.41 o 
  -5   5  10       54.20      154.32     93.56 o 
  -3   5  10      103.32      254.93     70.21 o 
                                                 
